# Supplementary material for: Ginkgo biloba Extract Drives Gut Flora and Microbial Metabolism Variation in a Mouse Model of Alzheimer’s Disease
Source: Pharmaceutics. 2023 Dec 8;15(12):2746. doi: 10.3390/pharmaceutics15122746 (PMC10747232; doi:10.3390/pharmaceutics15122746)
Supplement: Supplementary file 1 [file pharmaceutics-15-02746-s001.zip]

Archive with 5 entries (5 files):
- pharmaceutics-2758753-supplementary.pdf
- Table S1 300 different metabolites between WT and APPPS1 mice.csv
- Table S2 344 different metabolites between WT+EGb and WT mice.csv
- Table S3 231 different metabolites between APPPS1+EGb and APPPS1 mice.csv
- Table S4 Correlation between gut microbiotas and metabolites.xls
