# Supplementary material for: Ginkgo biloba Extract Drives Gut Flora and Microbial Metabolism Variation in a Mouse Model of Alzheimer’s Disease
Source: Pharmaceutics. 2023 Dec 8;15(12):2746. doi: 10.3390/pharmaceutics15122746 (PMC10747232; doi:10.3390/pharmaceutics15122746)
Supplement: Supplementary file 1 [file pharmaceutics-15-02746-s001.zip › Table S1 300 different metabolites between WT and APPPS1 mice.csv]

Metabolite	Regulate	KEGG Compound ID	CAS ID	M/Z	Retention time	Adducts	Formula	Fragmentation Score	Theoretical Fragmentation Score	Library ID	VIP_pred_OPLS-DA	VIP_PLS-DA	FC(A/W)	P_value
Isoursodeoxycholic acid	up	C17662	78919-26-3;64480-66-6	357.278598	6.542316667	M+H-2H2O, M+ACN+Na, M+NH4, M+Na, M+H-H2O, 2M+H, 2M+Na	C24H40O4	0	43.9	HMDB0000708;HMDB0246080;LMST04010090;LMST04010035;HMDB0000686	2.458	2.4503	1.112	0.0005854
Tauroursodeoxycholic acid	up	C16868	14605-22-2	464.2827966	6.279683333	M+H-2H2O, M+H, M+NH4, M+Na, M+H-H2O	C26H45NO6S	0	60.5	HMDB0000874;LMST05040015	1.6827	1.726	1.0967	0.02747
11-Hydroxyandrosterone	down	C14606	57-61-4	307.2265037	6.582166667	M+H, M+Na	C19H30O3	0	63.2	LMST02020086;HMDB0002984	1.6657	1.6045	0.9502	0.0001138
(S)-[8]-Gingerol	down	C17495	23513-08-8	323.2213834	6.574166667	M+H, M+Na	C19H30O4	0	39.1	HMDB0033615	1.9619	1.9047	0.9179	0.0001581
3b-Hydroxy-5-cholenoic acid	up	-	5255-17-4	339.2680171	6.542316667	M+NH4, M+H-2H2O	C24H38O3	0	61.3	HMDB0000308	2.2682	2.261	1.1215	0.0007537
12-oxo-PDA	down	C01226	85551-10-6	275.2004447	6.542316667	M+H-H2O, M+CH3OH+H	C18H28O3	0	54.5	HMDB0301804;HMDB0302724;LMFA02010001	1.2086	1.1578	0.9704	0.003274
Neryl propionate	up	-	105-91-9	175.1481412	6.542316667	M+H-2H2O, M+Na	C13H22O2	0	38.1	HMDB0038258;LMFA07010976	1.2539	1.2549	1.0401	0.0005352
Avocadyne 2-acetate	down	-	37139-04-1	344.2792616	6.510516667	M+NH4, M+Na	C19H34O4	0	41.4	HMDB0031047	1.3477	1.3183	0.9616	0.008336
LysoPE(15:0/0:0)	down	-	-	440.2770151	6.637933333	M+H, M+2Na-H, 2M+H, M+Na, M+H-H2O	C20H42NO7P	95.6	0	HMDB0011502	1.665	1.63	0.9412	0.01978
L-DOPA n-Butyl Ester	up	-	-	271.1651298	3.273033333	M+H-2H2O, M+H, M+NH4	C13H19NO4	0	44.8	HMDB0253881	3.246	3.1839	1.226	6.51E-05
Tyr Leu Leu	down	-	-	408.2489845	5.968933333	M+H, M+Na	C21H33N3O5	41.1	0	-	2.1637	2.1906	0.8725	0.01099
Indoleacrylic acid	up	-	29953-71-7	188.0706796	3.273033333	M+H, M+NH4, M+H-H2O	C11H9NO2	0	34.4	HMDB0000734	1.5463	1.5246	1.056	0.01567
7-Epi-12-hydroxyjasmonic acid	down	-	-	209.1172883	5.880933333	M+H-H2O, 2M+NH4	C12H18O4	0	63.7	HMDB0303749	1.105	1.0701	0.9632	0.006948
Ile Ile	down	-	-	245.185914	5.287883333	M+H, M+2Na-H	C12H24N2O3	56.4	0	-	1.6235	1.6129	0.9282	0.02864
5-Hydroxyindoleacetic acid	down	C05635	54-16-0	192.0655697	4.227483333	M+H, 2M+H	C10H9NO3	91.5	0	HMDB0000763;PW_C000609	2.1933	2.1596	0.9093	0.0001767
Biotin	down	C00120	58-85-5	245.0955055	4.04245	M+H-H2O, M+H	C10H16N2O3S	70.9	0	HMDB0000030;PW_C000020;MJDBOTE0000823	1.4065	1.389	0.9362	0.02864
Avocadene 4-acetate	down	-	59499-18-2	329.2684086	6.4468	M+H, M+ACN+H, M+NH4, M+Na, M+H-2H2O	C19H36O4	0	39.5	LMFA05000642;HMDB0031045	1.0805	1.0595	0.9744	0.03957
4-Hydroxyestradiol	up	C14209	5976-61-4	311.1601398	3.5042	M+Na, M+K, M+H	C18H24O3	0	48.2	HMDB0005896;LMST02010028	2.1047	2.0712	1.1041	7.61E-05
10-Hydroxy-3-methoxy-1,3,5,7-cadinatetraen-9-one	down	C09695	72843-51-7	283.1288478	1.93005	M+H, M+Na	C16H20O3	0	36.7	HMDB0036456	1.2215	1.1337	0.9599	0.01924
N-Acetyllactosamine	up	C00611	32181-59-2	422.1056965	0.935483333	M+Na, M+K	C14H25NO11	0	73.1	HMDB0001542	2.7491	2.6814	1.1575	0.0002504
A-L-Arabinofuranosyl-(1->3)-[a-L-arabinofuranosyl-(1r5)]-L-arabinose	up	-	-	437.1264877	0.9594	M+Na, M+K	C15H26O13	0	68.1	HMDB0041223	1.988	1.9888	1.1285	0.03049
N17-Dimethylindole-3-carboxaldehyde	up	-	-	174.09141	4.780833333	M+H-H2O, M+H, M+ACN+H	C11H11NO	58.9	0	-	2.2514	2.2927	1.194	0.01209
7-Hydroxy-3-(3-hydroxy-4-methoxybenzyl)-5-methoxy-4-chromanone	down	-	107585-73-9	331.1175774	4.756316667	M+H, M+NH4, M+H-H2O	C18H18O6	0	59.2	HMDB0033299	1.3942	1.3275	0.9525	0.01161
3-[3-(2-methylphenyl)-1,2-oxazol-4-yl]propanoic acid	down	-	-	273.1232642	5.078033333	M+H, M+ACN+Na, M+ACN+H	C13H13NO3	33.1	0	-	1.1302	1.0581	0.9644	0.04671
Zedoarondiol	up	-	98644-24-7	235.1692312	4.612316667	M+H-2H2O, M+H, M+H-H2O	C15H24O3	67.6	0	HMDB0036448	1.3152	1.3523	1.0418	0.001513
5-Aminovaleric Acid	up	C00431	660-88-8	100.0762422	0.9594	M+H-H2O	C5H11NO2	42.2	0	HMDB0003355	1.0945	1.0942	1.0326	0.004746
Dihydrocumambrin A	down	-	20482-39-7	617.3306671	5.872933333	M+H, 2M+Na, 2M+H	C17H24O5	0	33.3	HMDB0036489	1.373	1.3598	0.9425	0.02947
Oleoyl glycine	down	-	2601-90-3	381.3110448	6.080783333	M+H-2H2O, M+ACN+H, M+Na	C20H37NO3	0	41.4	HMDB0013631	1.2725	1.2519	0.9632	0.003305
Aucubin	down	C09771	479-98-1	388.1600019	2.5046	M+ACN+H	C15H22O9	0	84.4	HMDB0036562;LMPR0102070006;MJDBOTE0001197	1.3684	1.3326	0.9532	0.027
Halleridone	up	-	-	196.0969393	2.560616667	M+ACN+H	C8H10O3	0	51	HMDB0302803	1.4122	1.4367	1.0508	0.00174
(2R,4S)-1-Tert-Butyl 2-methyl 4-aminopyrrolidine-1,2-dicarboxylate	up	-	-	209.1285323	2.608966667	M+H-2H2O	C11H20N2O4	0	31.8	HMDB0242584	2.1035	2.0872	1.1044	1.74E-06
(-)-Bremazocine	down	-	-	338.2072647	2.729133333	M+Na	C20H29NO2	0	43.4	HMDB0242204	1.0035	0.9565	0.975	0.005212
Goshuyic acid	up	-	39039-37-7	269.1496043	2.808966667	M+2Na-H	C14H24O2	0	37.4	HMDB0000560;LMFA01030257	1.2149	1.2273	1.038	0.002236
Pregnan-20-one, 17-(acetyloxy)-3-hydroxy-6-methyl-, (3a,5b,6a)-	up	-	-	355.262942	6.399016667	M+H-2H2O, M+Na, M+H, M+H-H2O, 2M+NH4, 2M+Na, M+ACN+Na	C24H38O4	70.8	0	-	1.2294	1.2199	1.0266	0.001688
9-Deaza-9-(3-thienylmethyl)guanine	down	-	-	279.0911789	2.864483333	M+CH3OH+H	C11H10N4OS	0	30.1	HMDB0247589	1.1901	1.1503	0.9616	0.01422
(3S,4S,6R,7S)-1,10-Bisaboladiene-3,4-diol	up	-	129673-87-6	283.1651825	2.904483333	M+2Na-H	C15H26O2	0	33.1	HMDB0031383	2.7788	2.7435	1.1846	3.56E-06
Procaine	up	C07375	59-46-1	237.1597717	2.91235	M+H	C13H20N2O2	0	32.9	PW_C009196;HMDB0014859	2.2667	2.2392	1.1106	1.36E-05
METHOPRENE (S)	down	-	-	311.2577753	6.70965	M+NH4, M+Na, M+H	C19H34O3	48.9	0	-	1.5701	1.5231	0.9574	8.78E-05
PE(16:0/0:0)	down	-	53862-35-4	454.2926746	6.74925	M+H, M+2Na-H, M+Na	C21H44NO7P	77.8	0	LMGP02050002;HMDB0011503	1.3315	1.3195	0.9563	0.04395
Polygonal	up	-	-	267.1339913	2.992166667	M+2Na-H	C14H22O2	0	37.2	HMDB0256674	1.0998	1.1408	1.0384	0.01253
4-Hydroxy-L-Proline	up	C01157	51-35-4	132.0657176	3.008166667	M+H	C5H9NO3	57.6	0	HMDB0000725;MJDBOTE0000547	1.068	1.0855	1.0444	0.03767
Ricinoleic Acid methyl ester	down	-	-	313.273416	6.797	M+H, M+NH4, M+Na	C19H36O3	44.5	0	-	1.7464	1.7097	0.9359	0.008727
2,4-Quinolinediol	down	C16716	-	179.0816104	3.040166667	M+NH4	C9H7NO2	0	57.9	HMDB0245468	1.1308	1.0605	0.9603	0.03135
Tyrosyl-Valine	up	-	-	313.1757937	3.048166667	M+CH3OH+H	C14H20N2O4	0	59.9	HMDB0029118	1.4475	1.4596	1.0588	0.0003355
(2R,4S)-1-(Tert-butoxycarbonyl)-4-phenylpyrrolidine-2-carboxylic acid	up	-	-	309.1809003	3.064166667	M+NH4	C16H21NO4	0	56	HMDB0242741	1.0626	1.0921	1.0391	0.02068
Pentoprilat	down	-	-	270.112441	3.128033333	M+H-2H2O	C16H19NO5	0	55.6	HMDB0256291	1.2341	1.167	0.9368	0.02285
7-Aminoheptanoic acid	up	-	-	329.1811589	3.16	2M+K	C7H15NO2	0	45.9	HMDB0247233	1.8703	1.8687	1.123	0.0009338
Pentostatin	down	C02267	53910-25-1	301.150166	3.192566667	M+CH3OH+H	C11H16N4O4	0	54.9	HMDB0014692;HMDB0245535	1.1427	1.0957	0.9655	0.003022
Histidinol	up	C00860	4836-52-6	324.2168108	3.224516667	2M+ACN+H	C6H11N3O	0	43.9	HMDB0253185;HMDB0003431	2.3257	2.2897	1.1557	2.62E-05
Dehydromonocrotaline	up	-	-	341.1705896	3.424183333	M+NH4	C16H21NO6	0	51.7	HMDB0250956	1.8265	1.8673	1.121	0.003346
Tanacetol B	up	-	86787-28-2	335.1600907	3.544366667	M+K	C17H28O4	0	52.8	HMDB0035075	1.5168	1.507	1.06	0.0001246
17alpha-Methylestradiol	up	C14483	302-76-1	309.1806604	3.608733333	M+Na	C19H26O2	0	39	HMDB0244778	2.0941	2.0963	1.1259	0.0002545
P-Hydroxyubenimex	up	-	-	289.1547077	3.632733333	M+H-2H2O	C16H24N2O5	0	35	HMDB0255924	1.9724	1.9617	1.1328	0.0004489
(2'E,4'Z,8E)-Colneleic acid	up	C19827	52761-34-9	333.1807414	3.664733333	M+K	C18H30O3	0	35.7	HMDB0030995	2.9171	2.8676	1.2401	1.21E-06
13-Azaprostanoic acid	down	-	-	350.2436572	3.697216667	M+K	C19H37NO2	0	36.2	HMDB0244503	1.6704	1.5933	0.9173	0.01893
Celgosivir	down	-	-	224.1282131	3.737183333	M+H-2H2O	C12H21NO5	0	41	HMDB0249792	1.2331	1.1857	0.9609	0.0007585
PE(14:0/0:0)	down	-	-	426.2612968	6.574166667	M+H, M+Na, M+H-H2O	C19H40NO7P	83.5	0	LMGP02050003	1.5493	1.5276	0.9407	0.03392
Carboxy-ptio	down	-	-	261.1233302	4.001766667	M+H-H2O	C14H18N2O4	0	44.3	HMDB0249652	1.1178	1.0756	0.9662	0.003301
Bunitrolol	up	-	-	266.1860922	4.05845	M+NH4	C14H20N2O2	0	33.1	HMDB0249440	3.1099	3.0818	1.3762	5.47E-07
Perindoprilat	up	C21517	-	323.1962999	4.06645	M+H-H2O	C17H28N2O5	0	60	HMDB0060574;PW_C040677	1.4703	1.4863	1.0668	0.001997
Eicosapentaenoic acid ethyl ester	down	C16184	86227-47-6	394.2697952	4.09045	M+ACN+Na	C22H34O2	0	49	HMDB0249402;HMDB0039530	1.8093	1.7513	0.9226	2.58E-05
4-Trimethylaminobutyraldehyde	down	-	-	322.2485266	4.1311	2M+ACN+Na	C7H15NO	0	32.1	HMDB0246589	2.9611	2.8721	0.7769	0.0001968
1,2-Naphthoquinone	down	C14783	524-42-5	159.0441768	4.163083333	M+H	C10H6O2	0	32.4	HMDB0244101	1.2054	1.205	0.9345	0.02628
2-Hydroxyquinoline	down	C06338	70254-42-1	146.0601077	4.227483333	M+H	C9H7NO	76	0	-	2.1343	2.1016	0.903	0.0001901
Sinapoylputrescine	down	-	70185-57-8	312.1913497	4.24345	M+NH4	C15H22N2O4	0	38.5	HMDB0033464	1.1116	1.0983	0.961	0.01866
Dimethylmethoxy chromanol	up	-	-	250.1436752	4.387933333	M+ACN+H	C12H16O3	0	45.9	HMDB0259688	2.9937	2.9232	1.3386	0.0004322
Epinepetalactone	down	-	17257-15-7	167.1066982	4.427783333	M+H	C10H14O2	54.1	0	HMDB0035063	1.0021	0.9853	0.9711	0.002463
2-Pyrrol-1-yl-1H-imidazole	down	-	-	289.1181487	4.4438	2M+Na	C7H7N3	0	33.2	HMDB0250046	1.2936	1.2262	0.9515	0.006027
Oseltamivir	up	C08092	204255-11-8;489-20-3;196618-13-0	277.1909971	4.4998	M+H-2H2O	C16H28N2O4	0	50.3	HMDB0035141;HMDB0014343	2.0443	1.9946	1.1245	7.11E-05
Ile Trp	down	-	-	318.1810736	4.5078	M+H	C17H23N3O3	88.7	0	-	1.1361	1.1392	0.9555	0.02454
Capryloylglycine	down	-	14246-53-8	243.1702007	4.5483	M+ACN+H	C10H19NO3	0	33.5	HMDB0000832	1.072	1.0323	0.9686	0.009169
Curcumenone	up	C17492	100347-96-4	276.1957307	4.5563	M+ACN+H	C15H22O2	0	30.5	LMPR0103400001;HMDB0033253	3.5053	3.4696	1.6338	0.002749
2-Methyl-2-cyclopenten-1-one	up	-	1120-73-6	234.148847	4.652316667	2M+ACN+H	C6H8O	0	35.3	HMDB0031545	1.3305	1.3281	1.0609	0.02209
Edaravone	up	C13008	89-25-8	207.112837	4.700316667	M+CH3OH+H	C10H10N2O	0	44.3	HMDB0006240;HMDB0251697;MJDBOTE0001378	2.0222	1.9705	1.1433	0.003405
5-Doxyl	down	-	-	288.1910695	4.740316667	M+2Na-H	C14H29NO2	0	33.9	HMDB0246783	1.2137	1.1684	0.9625	0.0002697
Dicyclopentadiene	down	C14411	77-73-6	133.1013472	4.756316667	M+H	C10H12	0	43	HMDB0251216	1.013	0.983	0.974	0.0005364
N-Oleoyl Asparagine	down	-	-	397.3058799	4.92485	M+H	C22H40N2O4	0	42.1	HMDB0241955;LMFA08020137	1.0003	0.9441	0.9681	0.03815
Thymyl acetate	down	C09909	528-79-0	193.1224347	4.957483333	M+H	C12H16O2	34.6	0	HMDB0303499	1.1783	1.1571	0.9637	0.0008962
Dehydroxyzyleuton	down	-	-	284.0806189	4.957483333	M+ACN+Na	C11H12N2OS	0	31.9	HMDB0013970	1.2776	1.2392	0.9599	0.0001469
Deoxyloganic acid	down	C11647	92842-56-3	393.1765966	4.965483333	M+CH3OH+H	C16H24O9	0	68.7	HMDB0037028	2.0312	1.9258	0.8754	0.00529
Ibuprofen	up	C01588	15687-27-1	239.164086	5.062033333	M+CH3OH+H	C13H18O2	0	41.1	HMDB0001925;PW_C001284;MJDBOTE0001402	1.6819	1.6809	1.076	3.35E-05
Palmatine	down	C05315	3486-67-7	352.1542242	5.08605	M+H	C21H21NO4	92.5	0	HMDB0250799	1.0478	1.0602	0.9522	0.03473
9,12-Octadecadiynoic Acid	down	-	-	309.242254	6.661833333	M+H, M+CH3OH+H, M+H-H2O, M+H-2H2O	C18H28O2	69.1	0	LMFA01030540;HMDB0247623	1.6522	1.6121	0.955	0.00027
Dihydrocapsaicin	down	C16952	19408-84-5	290.2112827	5.102766667	M+H-H2O	C18H29NO3	0	35.2	HMDB0038457;LMFA08020318;MJDBOTE0001228	1.2529	1.183	0.9453	0.03571
(10betaH,11xi)-11-Hydroxy-13-nor-6-eremophilen-8-one	up	-	348615-40-7	264.1957752	5.1427	M+ACN+H	C14H22O2	0	46.9	HMDB0037605	1.9033	1.9018	1.1273	5.04E-05
Piperine	down	C03882	94-62-2	303.1701229	5.191366667	M+NH4	C17H19NO3	0	39.7	HMDB0029377;MJDBOTE0001477	1.0361	0.9992	0.9722	0.001318
Alpha-Ionone	down	C12286	127-41-3	175.1481753	5.239366667	M+H-H2O	C13H20O	0	35.6	HMDB0059883	2.3252	2.2676	0.8486	2.96E-05
Isokobusone	down	C16977	24173-72-6	205.1587236	5.239366667	M+H-H2O	C14H22O2	0	61.3	HMDB0036791	2.4428	2.3958	0.8281	2.24E-05
Artemorin	down	C09345	64845-92-7	249.1484235	5.239366667	M+H	C15H20O3	0	74.2	HMDB0302701	1.8943	1.8521	0.9122	1.73E-05
Pro-leu	down	-	-	270.1808618	5.247366667	M+ACN+H	C11H20N2O3	0	37.1	HMDB0253028	1.1779	1.1364	0.9653	0.0006956
10-Nitrolinoleic acid	up	C13800	774603-04-2	308.2218	5.2719	M+H-H2O	C18H31NO4	0	66	HMDB0005049	1.5513	1.5603	1.0813	0.0006794
3-[4-Hydroxy-3-(3-methyl-2-butenyl)phenyl]-2-propenal	up	-	-	234.1488612	5.359866667	M+NH4	C14H16O2	0	53.5	HMDB0040833	2.3329	2.324	1.1667	0.005927
Valylisoleucine	up	-	20556-14-3	272.1967002	5.391883333	M+ACN+H	C11H22N2O3	0	50	HMDB0029130	3.5396	3.4759	1.5494	0.0003335
Prostaglandin B1	down	C00959	13345-51-2	375.190823	5.415866667	M+K	C20H32O4	0	32.9	LMFA03010131;HMDB0002982	1.2678	1.202	0.9491	0.0217
N-Stearoyl Asparagine	down	-	-	421.3058128	5.4644	M+Na	C22H42N2O4	0	34.9	HMDB0241938	1.065	1.0057	0.9685	0.008519
2-(1-Naphthyl)acetamide	down	C18533	86-86-2	203.1179306	5.4964	M+NH4	C12H11NO	0	32.5	HMDB0032710	1.2904	1.2788	0.9309	0.04035
Lysyl-aspartyl-glutamyl-leucine	down	-	-	468.2488505	5.544416667	M+H-2H2O	C21H37N5O9	0	41.8	HMDB0247848	1.1662	1.1204	0.9667	0.003313
Galaxolide	up	-	-	534.4265208	5.608416667	2M+NH4	C18H26O	0	33	HMDB0244470	3.8873	3.7921	1.5043	0.0004085
2-Methoxyestriol	down	-	-	357.1472873	5.688766667	M+K	C19H26O4	0	30.5	HMDB0245202	1.0006	0.9429	0.9639	0.04118
Lyciumoside VIII	down	-	212773-47-2	611.3438551	5.728766667	M+H-2H2O	C32H54O13	0	51.9	HMDB0033210	1.8403	1.7281	0.8683	0.03233
15-Octadecene-9,11,13-triynoic acid	up	-	-	288.1957061	5.808766667	M+NH4	C18H22O2	0	59.4	LMFA01030559;HMDB0032673	3.2849	3.2079	1.3601	1.29E-05
Cer(d16:1/20:4(6E,8Z,11Z,14Z)+=O(5))	up	-	-	536.4422628	5.936933333	M+H-2H2O	C36H61NO4	0	52.4	HMDB0289860	4.9717	4.8766	1.7334	2.64E-08
Ginsenoyne J	up	-	141947-41-3	493.3999548	5.976933333	2M+H	C17H26O	0	37.9	HMDB0040373	3.6588	3.6152	1.4359	1.97E-06
Morphinone	down	C01735	467-02-7	301.1545659	5.992933333	M+NH4	C17H17NO3	0	43.1	HMDB0003563	1.6211	1.5536	0.935	0.001919
5-Megastigmen-7-yne-3,9-diol	down	-	-	241.1797845	6.008933333	M+CH3OH+H	C13H20O2	0	32.9	HMDB0303806	1.3397	1.3021	0.9541	0.001421
O-(17-Carboxyheptadecanoyl)carnitine	up	-	-	496.3041647	6.032916667	M+K	C25H47NO6	0	46.5	LMFA07070085;HMDB0240777	1.3389	1.3299	1.0442	0.003571
2-cis,4-trans-xanthoxin	down	C13453	8066/7/7	501.3173456	6.06485	2M+H	C15H22O3	0	36.9	HMDB0304066	1.136	1.0642	0.9615	0.03855
Cer(d18:2(4E,14Z)/20:5(5Z,8Z,11Z,14Z,16E)-OH(18R))	up	-	-	562.4575726	6.168583333	M+H-2H2O	C38H63NO4	0	85.8	HMDB0290075	2.5616	2.5549	1.2149	0.001333
Xi-5-Hydroxydodecanoic acid	up	-	7779-95-5	450.3783804	6.19245	2M+NH4	C12H24O3	0	35.6	LMFA01050529;HMDB0040169	1.3195	1.2868	1.0507	0.007463
Deoxycholyllysine	up	-	-	521.3946189	6.263783333	M+H	C30H52N2O5	0	68.4	HMDB0242422	2.6971	2.6907	1.3293	0.03227
DG(6 keto-PGF1alpha/15:0/0:0)	up	-	-	669.4911208	6.3354	M+H	C38H68O9	0	38.4	HMDB0295248	1.5012	1.4467	1.0514	0.001474
N,N,O-Tridesmethyltramadol	up	-	1235568-21-4	443.2878695	6.406966667	2M+H	C13H19NO2	0	52.9	PW_C040589;HMDB0060850	1.9535	2.0303	1.1044	0.02942
[(1S,3S,7R,8R,8As)-8-[2-[(4R)-4-hydroxy-6-oxooxan-2-yl]ethyl]-3,7-dimethyl-1,2,3,7,8,8a-hexahydronaphthalen-1-yl] (2R)-2-methylbutanoate	up	-	-	369.2424133	6.47065	M+H-2H2O	C24H36O5	0	46.9	HMDB0248085	1.5013	1.4211	1.07	0.01696
Epimetendiol	down	-	132830-78-5	341.2473174	6.606133333	M+Na	C21H34O2	0	36.6	HMDB0006012	1.2701	1.248	0.962	0.0006737
Drostanolone	down	C14605	58-19-5	346.2733006	6.614083333	M+ACN+H	C20H32O2	0	35.5	HMDB0014996	1.0423	1.0787	0.9712	0.001842
Quinceoxepine	down	-	132925-10-1	179.1430091	6.645883333	M+H	C12H18O	0	51.6	HMDB0038107	1.4321	1.4097	0.9498	0.00262
Sterol	down	C00370	-	249.2211889	6.661833333	M+H	C17H28O	0	67.6	HMDB0060512	1.6339	1.6085	0.9363	0.002415
9E-Heptadecenoic acid	down	C16536	76261-97-7	286.2738322	6.74925	M+NH4	C17H32O2	0	32.6	LMFA01030289;HMDB0031046	1.812	1.7717	0.9244	3.03E-05
Cetyl recinoleate	down	-	-	540.5348303	6.844666667	M+NH4	C34H66O3	0	70.4	HMDB0249839	1.1664	1.1212	0.9682	0.01219
DG(20:4(5Z,8Z,11Z,14Z)-OH(18R)/i-14:0/0:0)	down	-	-	627.4589738	6.924033333	M+Na	C37H64O6	0	30.5	HMDB0298746	1.1352	1.061	0.9715	0.009681
Oleanolic aldehyde	down	C20946	17020-22-3	504.3833545	7.035516667	M+ACN+Na	C30H48O2	0	33.3	HMDB0034511	2.4273	2.2782	0.82	0.02546
N-(3-Hydroxypropyl)valine	up	-	-	176.1281896	1.6202	M+H-2H2O, M+H	C8H17NO3	0	36.7	HMDB0255001	2.4346	2.3871	1.1406	0.0002918
Docosapentaenoic acid (22n-3)	down	C16513	24880-45-3	363.2889425	7.122883333	M+CH3OH+H	C22H34O2	0	63.2	HMDB0006528;PW_C002795	1.1453	1.1115	0.9639	0.01616
TG(8:0/8:0/18:0)	down	C00422	-	633.5063296	7.154516667	M+Na	C37H70O6	0	31.6	HMDB0072610;PW_C062092	1.3283	1.2631	0.948	0.03575
Glycerol 2-phosphate	down	C02979	17181-54-3	155.0103725	7.249083333	M+H-H2O	C3H9O6P	74.3	0	HMDB0002520	2.4041	2.4512	0.7879	0.03578
Muricatenol	down	-	-	631.4901968	7.273033333	M+Na	C37H68O6	0	31.5	HMDB0035900	1.5455	1.4816	0.946	0.001824
5-Androstenediol	down	C04295	521-17-5	291.2316832	7.29685	M+H	C19H30O2	0	65.4	HMDB0003818;HMDB0244754	1.0092	0.9557	0.9676	0.03278
LysoPE(0:0/15:0)	down	-	-	440.2770219	7.74745	M+H	C20H42NO7P	0	72	HMDB0011472	1.9795	1.9169	0.8905	0.01691
3-Isobutyl-1-methylxanthine	down	C13708	-	462.258922	7.739583333	2M+NH4	C10H14N4O2	0	44.2	HMDB0245912	2.1257	2.0672	0.8537	0.02876
DG(8:0/8:0/0:0)	down	C00165	-	309.2421163	7.470816667	M+H-2H2O	C19H36O5	0	56.9	PW_C062137;HMDB0116368	2.4891	2.4063	0.8471	0.002825
Tetrahydrodeoxycorticosterone	down	C13713	567-03-3	669.5058771	7.312533333	2M+H	C21H34O3	0	39.1	LMST05030013;HMDB0000879	1.2323	1.1819	0.9523	0.04976
DG(PGE2/0:0/i-19:0)	down	-	-	671.5207246	7.249083333	M+H-2H2O	C42H74O8	0	36.9	HMDB0299814	1.0834	1.0492	0.9686	0.02079
3'-Hydroxyhexobarbital	up	-	427-29-2	285.144576	2.64895	M+CH3OH+H, M+K	C12H16N2O4	0	54	HMDB0013940	1.7533	1.7449	1.0774	4.63E-05
DG(18:1(12Z)-O(9S,10R)/0:0/16:0)	down	-	-	631.4903787	6.955983333	M+Na	C37H68O6	0	89.9	HMDB0295514	1.1785	1.1243	0.9707	0.008872
Glycinexylidide	down	C16569	18865-38-8	179.1179848	2.768983333	M+H, M+NH4	C10H14N2O	0	35.5	HMDB0060679;PW_C040579	1.172	1.1281	0.9556	0.006355
Cholic Acid	up	C00695	81-25-4	431.2770286	6.263783333	M+Na, 2M+H, 2M+Na, M+ACN+H	C24H40O5	74.1	0	PW_C000480;HMDB0000619;LMST04010001;MJDBDZS0000046	2.0623	1.9837	1.0913	0.0005195
Cer(d18:1/17:0)	down	-	67492-16-4	584.5609707	6.820766667	M+CH3OH+H	C35H69NO3	0	49.9	LMSP02010020;HMDB0240678	1.0855	1.0625	0.9714	0.003621
Heptadecanoic acid	down	-	3546-17-6;506-12-7;106182-29-0	253.2524499	6.797	M+H-H2O	C17H34O2	0	40.1	HMDB0006497;LMFA01010017;HMDB0002259;HMDB0006210	2.1696	2.1213	0.8725	0.01191
Dodecanoylcarnitine	down	-	25518-54-1	344.279213	6.7335	M+H	C19H37NO4	44.2	0	HMDB0002250;LMFA07070062;LMFA07070090	1.0305	1.056	0.967	0.03852
Cyclohexaneundecanoic acid	down	C12100	4277-62-7	251.2368038	6.72555	M+H-H2O	C17H32O2	0	59.1	HMDB0030997	1.6035	1.5582	0.9325	0.002086
Fumonisin AK1	up	-	170591-49-8	645.3971529	6.717633333	M+ACN+H	C30H53NO11	0	62.2	HMDB0033397	1.9537	2.0015	1.1559	0.03146
(11R,16S)-misoprostol	down	-	-	415.302869	6.68575	M+CH3OH+H	C22H38O5	0	32.6	HMDB0242321	1.9922	1.9928	0.9074	0.003954
Androst-5-ene-3beta,17beta-diol	down	C04295	521-17-5	291.2316289	6.661833333	M+H	C19H30O2	0	58.9	HMDB0003818;HMDB0244754	1.3307	1.2791	0.9639	0.003021
6beta-Hydroxytestosterone	down	C14497	62-99-7	322.2371664	6.59015	M+NH4	C19H28O3	0	74.4	LMST02020054;HMDB0006259	1.8471	1.7841	0.9159	0.001261
2-Acetoxy-3-geranylgeranyl-1,4-dihydroxybenzene	down	-	126398-82-1	441.2989612	6.582166667	M+H	C28H40O4	0	47.9	HMDB0040748	1.6919	1.6794	0.9174	0.02256
Imiprothrin	down	-	-	319.165031	5.768766667	M+H, 2M+Na, M+Na, M+H-H2O	C17H22N2O4	36.7	0	-	1.1197	1.1005	0.9683	0.02277
(all-Z)-8,11,14-Heptadecatrienal	down	C16343	56797-44-5	249.2212176	6.5503	M+H	C17H28O	0	30.8	HMDB0041333	1.3288	1.3356	0.954	0.002816
12-Oxo-2,3-dinor-10,15-phytodienoic acid	up	-	197247-23-7	247.1691552	6.542316667	M+H-H2O	C16H24O3	0	67.4	HMDB0032090	2.0223	2.0104	1.1008	0.0001766
Shyobunyl acetate	up	-	-	229.1949179	6.542316667	M+H-2H2O	C17H28O2	0	37.7	HMDB0036153	2.6205	2.636	1.2135	0.0007588
Hexadeca-7,10,13-trienoic acid	up	-	-	215.1793941	6.542316667	M+H-2H2O	C16H26O2	0	69.7	HMDB0302990	2.1081	2.0994	1.1142	0.0003437
Germacrone	up	C16966	6902-91-6	201.1637784	6.542316667	M+H-H2O	C15H22O	0	69.8	HMDB0252704	1.6247	1.6151	1.0665	0.000114
1,2,3,4-Tetrahydronaphthalene	up	C14114	119-64-2	133.1012488	6.542316667	M+H	C10H12	0	58.6	HMDB0244120	1.0708	1.0676	1.0314	0.002149
N-Docosahexaenoyl Methionine	up	-	-	498.2435275	6.486633333	M+K	C27H41NO3S	0	37.3	HMDB0242019	2.0861	2.0718	1.1532	0.02672
2,3-Dinor-11b-PGF2a	down	-	-	309.2056494	6.47065	M+H-H2O	C18H30O5	40.8	0	HMDB0002277	1.2732	1.2337	0.9629	0.0005998
9(S)-HOTrE	down	C16326	-	259.2055348	6.4627	M+H-2H2O	C18H30O3	0	69.7	HMDB0247705	1.1613	1.1216	0.9671	0.008559
1,17-Heptadecanediol	down	-	66577-59-1	314.3050412	6.454766667	M+ACN+H	C17H36O2	0	42.1	LMFA05000576;HMDB0040983	2.0243	1.9694	0.8819	0.00981
Sphingosine	down	C00319	123-78-4	300.2895056	6.399016667	M+H	C18H37NO2	83.2	0	LMSP01010001;PW_C000172;HMDB0000252	1.1013	1.0913	0.9741	0.004006
(24R)-24,25-Dihydroxyvitamin D2/(24R)-24,25-dihydroxyergocalciferol	down	-	-	451.3168713	6.3354	M+Na	C28H44O3	0	52.8	HMDB0242655	2.0372	1.9357	0.9025	0.001219
BUFALIN	up	C16922	465-21-4	387.2524883	6.3116	M+H	C24H34O4	60.3	0	HMDB0249428;LMST01130001	1.2818	1.2978	1.0362	0.001482
Hydroxytetradecadienyl-l-carnitine	down	-	-	370.2949168	6.303616667	M+H	C21H39NO4	0	60.2	HMDB0253295	1.3009	1.2646	0.9452	0.03913
Dihydrotestosterone	down	C03917	521-18-6	323.2578553	6.28765	M+CH3OH+H	C19H30O2	0	30.6	HMDB0002961;PW_C001745;HMDB0243561;MJDBOTE0001000	1.0321	1.0537	0.9631	0.04126
7-Ketodeoxycholic Acid	up	-	911-40-0	407.2790723	6.263783333	M+H	C24H38O5	71.5	0	HMDB0000391;MJDBDZS0000043	1.1977	1.1801	1.0366	0.007036
13-Tetradecene-1,3-diyne-6,7-diol	down	-	122855-49-6	482.3293727	6.247883333	2M+ACN+H	C14H20O2	0	56.8	HMDB0039539;LMFA05000589	2.236	2.2165	0.8709	0.001004
Traumatin	up	C16309	65410-38-0	447.2721346	6.247883333	2M+Na	C12H20O3	0	50	HMDB0037326;LMFA01060093	1.6757	1.6478	1.0712	0.002145
24-Methylenecycloartan-3-ol	up	C08830	-	463.388929	6.176533333	M+Na	C31H52O	0	46	HMDB0303481	2.4418	2.464	1.2465	0.01849
Chenodeoxycholyllysine	up	-	-	521.3947721	6.168583333	M+H	C30H52N2O5	0	85.1	HMDB0242400	2.0629	2.0529	1.1561	0.0206
4-(4-Methylcyclohexyl)-4-oxobutanoic acid	down	-	-	181.1222807	6.1606	M+H-H2O	C11H18O3	0	34	HMDB0253742	1.25	1.2156	0.9546	0.005933
Geranyl Acetate	down	C09861	105-87-3	197.153653	6.136766667	M+H	C12H20O2	32.1	0	HMDB0035157;MJDBOTE0001728	1.5235	1.5151	0.9337	0.001967
Micronomicin	down	-	-	464.3123176	6.080783333	M+H	C20H41N5O7	0	76.5	HMDB0254707	1.7839	1.7094	0.924	0.003298
Choline Phosphate	up	C00588	107-73-3;3616-04-4	184.0733278	6.040916667	M+H	C5H14NO4P	52.2	0	HMDB0001565	1.337	1.3321	1.0538	0.003883
10-Hydroxymyristic acid methyl ester	down	-	-	300.253225	5.992933333	M+ACN+H	C15H30O3	0	43.2	HMDB0031061	1.7314	1.6832	0.9188	0.002392
Gingerol	down	C10462	58253-27-3	327.2164599	5.976933333	M+CH3OH+H	C17H26O4	0	39.9	HMDB0005783	1.1018	1.0819	0.972	0.002973
Phytol	down	C01389	7541-49-3;150-86-7;150-86-7	335.2690601	5.944933333	M+K	C20H40O	0	40.6	LMPR0104010002;HMDB0002019;MJDBOTE0001731	1.2475	1.1611	0.9516	0.04089
Oxfendazole	up	C21882	53716-50-0	316.0749403	5.944933333	M+H	C15H13N3O3S	64.6	0	HMDB0031812;MJDBOTE0001432	1.834	1.8717	1.1312	0.01943
22-Angeloylbarringtogenol C	up	-	200492-43-9	537.3898511	5.936933333	M+H-2H2O	C35H56O6	0	38	HMDB0032835	1.7883	1.6984	1.1117	0.04329
(8R,9S,13S,14S)-3-Hydroxy-13-methyl-4,6,7,8,9,11,12,14,15,16-decahydro-3H-cyclopenta[a]phenanthren-17-one	down	-	-	317.1494407	5.90495	M+2Na-H	C18H24O2	0	54.2	HMDB0260179	1.0946	1.0776	0.9653	0.02183
Cyclo(Leu-Phe)	down	C20519	-	261.1594885	5.82475	M+H	C15H20N2O2	0	30.5	HMDB0094673	1.9247	1.8977	0.8908	0.001764
2-Naphthylamine	down	C02227	91-59-8	144.0808883	3.424183333	M+H, M+NH4	C10H9N	56	0	HMDB0041802	1.2983	1.2983	0.9538	0.03637
13-Methylmyristic acid	down	-	-	306.2425311	5.760766667	M+ACN+Na	C15H30O2	0	38	HMDB0061707;LMFA01020009	1.3788	1.302	0.9413	0.01335
(Z)-7-[(1R,2R,3R,5S)-2-(1,2-Dihydroxy-3-oxooctyl)-3,5-dihydroxycyclopentyl]hept-5-enoic acid	down	-	-	387.235729	5.752766667	M+H	C20H34O7	0	33	HMDB0244520	1.8482	1.8146	0.9158	0.001831
Phe Leu	down	-	-	279.1699775	5.712766667	M+H	C15H22N2O3	44.8	0	-	1.2553	1.2441	0.9515	0.03668
Valnemulin	down	C12066	101312-92-9	609.3283075	5.632416667	M+2Na-H	C31H52N2O5S	0	39.2	HMDB0259752	1.2428	1.1605	0.9582	0.04083
15-Keto-prostaglandin E2	down	C04707	26441-05-4	315.1950139	5.616416667	M+H-2H2O	C20H30O5	0	36.7	LMFA03010030;HMDB0303977;HMDB0003175	1.1442	1.0964	0.9629	0.0072
6-Hydroxy-5-methoxy-1h-indole-2-carboxylic acid	down	-	-	190.0498565	5.600416667	M+H-H2O	C10H9NO4	0	62.5	HMDB0245714	1.8373	1.7896	0.9131	0.001641
N-Nervonoyl Glutamine	up	-	-	536.4421847	5.584416667	M+ACN+H	C29H54N2O4	0	81	HMDB0242089	3.6481	3.4837	1.4252	0.005703
Phenylalanylhydroxyproline	up	-	90965-82-5	261.1233186	5.544416667	M+H-H2O	C14H18N2O4	0	76	HMDB0011176	1.6121	1.55	1.1161	0.03886
Deoxydihydro-artemisinin	down	-	-	286.2011727	5.5204	M+NH4	C15H24O4	0	67.2	HMDB0060570	1.3101	1.2709	0.9469	0.009783
Ginkgolide A	down	C07601	15291-75-5	426.175697	5.5044	M+NH4	C20H24O9	83.5	0	HMDB0036862;LMPR0104540001;MJDBOTE0001317	2.8835	2.8727	0.7694	9.73E-05
6-Acetamidohexanoic acid	up	-	-	385.1754699	3.4962	M+ACN+H, 2M+K	C8H15NO3	0	52.7	HMDB0247031	1.3688	1.3401	1.045	0.0001752
4-Hydroxyretinoic acid	down	C16677	66592-72-1	380.2216299	5.335883333	M+ACN+Na	C20H28O3	0	63.2	HMDB0006254;PW_C002690	1.9744	1.9935	0.8551	0.04961
3-Oxohexanoic acid	down	C02122	4380-91-0	299.0913081	5.303883333	2M+K	C6H10O3	0	45.5	HMDB0010717;PW_C006725	1.0046	0.9569	0.9677	0.01505
12-Hydroxyheptadeca-5,8,10-trienoic acid	down	-	-	344.2174388	5.295883333	M+ACN+Na	C17H28O3	0	72.2	HMDB0244447	1.0328	0.9803	0.9722	0.003363
Metoprolol	down	C07202	37350-58-6;51384-51-1	232.1695173	5.2799	M+H-2H2O	C15H25NO3	0	43.2	PW_C001291;HMDB0001932;MJDBOTE0001765	1.2404	1.1566	0.9493	0.01998
D-Pantothenoyl-L-cysteine	up	C04079	-	305.1163809	5.239366667	M+H-H2O	C12H22N2O6S	0	52.3	HMDB0006834;PW_C002959	2.705	2.7895	1.3248	0.003259
3-methyl-4-pentenoic acid	down	-	-	115.0756856	5.239366667	M+H	C6H10O2	48.8	0	LMFA01020113	3.4005	3.3349	0.6877	1.06E-06
N-Lauroylsarcosine	down	-	-	272.2218768	5.215366667	M+H	C15H29NO3	70	0	HMDB0255165	1.761	1.718	0.9245	0.00276
Tigloidine	up	C10868	533-08-4;495-83-0	241.1909616	5.1267	M+NH4	C13H21NO2	0	35.4	HMDB0029875	2.1122	2.0912	1.1838	0.0003544
(2E)-Piperamide-C5:1	down	-	117137-65-2	291.1701498	5.078033333	M+NH4	C16H19NO3	0	36.7	HMDB0038834	1.4537	1.3841	0.938	0.008401
Cromakalim	down	C11819	94470-67-4	319.164968	5.05405	M+CH3OH+H	C16H18N2O3	0	59.5	HMDB0250542	1.3454	1.2991	0.9468	0.009157
5-Methoxyindoleacetate	up	C05660	3471-31-6	247.1076822	5.046033333	M+ACN+H	C11H11NO3	0	48.8	HMDB0004096;PW_C002060	1.0849	1.0479	1.0431	0.03057
Ecdysone	down	C00477	3604-87-3	429.2955591	5.038033333	M+H-2H2O	C27H44O6	0	47.2	HMDB0251684;LMST01010210	1.0813	1.0267	0.9707	0.00259
1-Hydroxy-2,12,15-heneicosatrien-4-one	up	-	-	365.2432139	4.981466667	M+2Na-H	C21H36O2	0	45.9	HMDB0036741;LMFA05000600	2.6113	2.6159	1.2593	0.0003925
Pirbuterol	down	C07807	38677-81-5	258.1811546	4.973483333	M+NH4	C12H20N2O3	0	39.6	HMDB0015407	1.0469	1.0148	0.9697	0.001397
Mauritine A	up	-	38478-72-7	639.3238217	4.9415	M+ACN+Na	C32H41N5O5	0	33.8	HMDB0029338	2.6075	2.5836	1.3782	0.0127
Adelmidrol	up	-	-	297.1807987	3.640733333	M+H-2H2O, M+Na	C13H26N2O4	0	52.2	HMDB0248003	2.21	2.1992	1.1216	9.67E-05
BUTHIONINE SULFOXIMINE	down	C04543	5072-26-4	245.0920027	4.91685	M+Na	C8H18N2O3S	0	32.7	HMDB0249462	2.4321	2.4744	0.7477	0.01176
Hydroxylupanine	up	-	-	265.1908678	4.852833333	M+H	C15H24N2O2	39.9	0	-	1.0784	1.1268	1.0501	0.0407
4-Amino-1-[(1S,2S,4S)-4,5-bis(hydroxymethyl)-2-bicyclo[3.1.0]hexanyl]pyrimidin-2-one	up	-	-	216.1133277	4.852833333	M+H-2H2O	C12H17N3O3	0	48.3	HMDB0250724	1.2956	1.2642	1.0649	0.01664
Dodecatrienoic acid	down	-	-	212.1645526	4.804833333	M+NH4	C12H18O2	0	43	HMDB0302622	1.0928	1.1023	0.9549	0.041
Baptifoline	up	C10755	732-50-3	278.1859937	4.780833333	M+NH4	C15H20N2O2	0	30.4	HMDB0033481	5.5521	5.5064	131.3953	1.82E-05
Neoherculin	down	-	504-97-2	270.1810031	4.732316667	M+Na	C16H25NO	0	46.3	HMDB0030955	1.1283	1.081	0.9688	0.00125
Capsaicin	up	C06866	404-86-4	306.2062479	4.660316667	M+H	C18H27NO3	0	50.5	LMFA08020085;HMDB0002227;MJDBOTE0001453	3.6028	3.5017	1.5863	0.0002877
Indole-3-Acetyl-L-Valine	down	-	-	275.140054	4.660316667	M+H	C15H18N2O3	65.3	0	-	1.1453	1.1278	0.9584	0.02241
Eremopetasinorol	up	-	182127-77-1	250.1801588	4.660316667	M+ACN+H	C13H20O2	0	41.4	HMDB0029668	2.6639	2.6125	1.2099	1.70E-05
Val Leu	down	-	-	231.170324	4.652316667	M+H	C11H22N2O3	62.2	0	-	1.7835	1.7849	0.912	0.03709
3-Methoxytyramine	up	C05587	554-52-9	352.2227179	4.644316667	2M+NH4	C9H13NO2	0	42.7	PW_C000015;HMDB0000022;HMDB0259535	2.2875	2.2284	1.1772	0.001653
Ammothamnine	down	C10749	16837-52-8	265.1909331	4.604316667	M+H	C15H24N2O2	34.3	0	;MJDBOTE0001475	1.4305	1.3588	0.949	0.002514
(E,E)-Trichostachine	down	C10174	25924-78-1	289.1546208	4.5643	M+NH4	C16H17NO3	0	32.5	HMDB0029374	1.1197	1.0776	0.9619	0.006695
Triethylene glycol monohexyl ether	up	-	-	276.2168428	4.4918	M+ACN+H	C12H26O4	0	38.5	HMDB0259194	3.8265	3.7215	1.5941	0.0001455
Amabiline	up	C10263	17958-43-9	316.2117851	4.4518	M+CH3OH+H	C15H25NO4	0	45.6	HMDB0302358	2.3787	2.3619	1.169	0.000834
(1R,7S,13S,15S)-2,15-Dihydroxy-7-methyl-6-oxabicyclo[11.3.0]hexadeca-3,11-dien-5-one	up	-	-	322.2012839	4.4438	M+ACN+H	C16H24O4	0	77.4	HMDB0242339	1.9494	1.9833	1.1611	0.02599
2-Butenal	up	C19377	4170-30-3;123-73-9	182.1177479	4.427783333	2M+ACN+H	C4H6O	0	35.1	HMDB0034233;HMDB0303986	1.0612	1.0433	1.0511	0.04711
Hexanoylglutamine	up	-	-	245.149466	4.419783333	M+H	C11H20N2O4	0	55.5	HMDB0242182	1.5747	1.5599	1.099	0.0498
Carbetamide	up	C11075	16118-49-3	237.1232475	4.3563	M+H	C12H16N2O3	33.7	0	-	1.1176	1.0952	1.039	0.00233
Cytosine deoxyribonucleoside	up	C00881	951-77-9	472.2191848	4.2921	2M+NH4	C9H13N3O4	0	47	HMDB0250725;HMDB0000014	1.8744	1.8535	1.1104	0.002776
Nalidixic Acid	down	C05079	389-08-2	233.0920654	4.2841	M+H	C12H12N2O3	0	58.5	HMDB0014917;MJDBOTE0001474	1.1811	1.1146	0.9564	0.006781
16b-Hydroxyestrone	down	C05300	966-06-3	331.1286824	4.25145	M+2Na-H	C18H22O3	0	40.7	HMDB0000313;LMST02010046	1.2701	1.2126	0.9443	0.04925
Germacrone-13-al	up	-	129673-85-4	250.1801601	4.25145	M+NH4	C15H20O2	0	41.7	HMDB0036881	2.7837	2.7476	1.2176	3.82E-05
Pummeline	down	-	145940-36-9	289.118136	4.227483333	M+NH4	C15H13NO4	0	38.8	HMDB0040382	1.1278	1.1034	0.9664	0.002985
1-Tert-butyl 4-ethyl 5-oxoazepane-1,4-dicarboxylate	up	-	-	303.1913705	3.9291	M+NH4, M+ACN+Na	C14H23NO5	0	42.1	HMDB0244604	1.127	1.1632	1.0403	0.005559
Buparlisib	up	-	-	433.1573049	4.155083333	M+Na	C18H21F3N6O2	0	43.4	HMDB0247677	2.8496	2.69	1.4959	0.04441
9-Hydroxymegastigma-4,6,7-trien-3-one	up	-	-	248.1644834	4.155083333	M+ACN+H	C13H18O2	0	35.2	HMDB0303053	2.8748	2.8793	1.3089	0.0009413
Penbutolol	down	C07416	38363-40-5;36507-48-9	314.2070007	4.0991	M+Na	C18H29NO2	0	49.9	HMDB0015447;PW_C009721	1.0802	1.0552	0.962	0.02521
1-(3-Hydroxy-2,2,6-trimethyl-3,4-dihydrochromen-4-yl)pyrrolidin-2-one	down	-	-	298.1394769	4.08245	M+Na	C16H21NO3	0	31.5	HMDB0257599	1.3081	1.2555	0.9398	0.01923
Netilmicin	down	C07657	56391-56-1	476.3064841	3.96975	M+H	C21H41N5O7	0	50.2	PW_C009396;HMDB0015090	1.0609	1.0135	0.9702	0.01133
2-(2-Hydroxy-4-methylphenyl)-3-pentanone	up	-	86843-15-4	234.1488486	3.96975	M+ACN+H	C12H16O2	0	45.4	HMDB0038180	1.2793	1.2393	1.0431	0.001964
Gentamicin C	down	C01918	11097-82-8	432.2802983	3.809066667	M+H-H2O	C19H39N5O7	0	51.3	HMDB0252688	1.1034	1.0405	0.9653	0.02564
1,4'-Bipiperidine-1'-carboxylic acid	down	C16836	1026078-50-1	213.1596828	3.769066667	M+H	C11H20N2O2	0	30.2	HMDB0060336	1.0178	0.9783	0.9616	0.04087
Val Val	down	-	-	217.1546439	3.745133333	M+H	C10H20N2O3	45.1	0	-	1.6632	1.6606	0.9173	0.03685
Ansamitocin P-3	down	C12045	66584-72-3	617.259677	3.729216667	M+H-H2O	C32H43ClN2O9	0	44.3	HMDB0248452	1.26	1.2024	0.9519	0.02875
(S)-Nerolidol 3-O-[a-L-rhamnopyranosyl-(1->2)-b-D-glucopyranoside]	down	-	130466-30-7	266.1625508	3.680733333	M+2H	C27H46O10	0	37.6	HMDB0040844	1.4312	1.3952	0.9534	0.00179
SENECIPHYLLINE	up	C10391	480-81-9	351.191303	3.624733333	M+NH4	C18H23NO5	0	53.8	HMDB0258231	2.142	2.1544	1.2056	0.01088
15-Hydroxynorandrostene-3,17-dione glucuronide	down	C03033	131749-23-0	509.1766896	3.592216667	M+2Na-H	C24H32O9	0	65.6	HMDB0010353;LMST05010033	1.0852	1.036	0.9669	0.02559
5-(4-Methylphenyl)-7-tert-butyl-4,5,6,7-tetrahydro-1H-pyrazolo[3,4-d]pyrimidine-4-amine	up	-	-	308.1857826	3.544366667	M+Na	C16H23N5	0	40.6	HMDB0257964	2.975	2.9666	1.3835	0.0002255
Isoetharine	up	C07053	530-08-5	281.1857501	3.520416667	M+ACN+H	C13H21NO3	0	30.1	HMDB0014366	1.7152	1.7003	1.0834	5.59E-05
Trans-Cinnamyl alcohol	down	C02394	4407-36-7	117.0702202	3.424183333	M+H-H2O	C9H10O	0	30.6	HMDB0029698	1.3722	1.3573	0.936	0.004645
Butanoic acid, 3-((2-((3R)-2-oxo-3-(2-(4-piperidinyl)ethyl)-1-piperidinyl)acetyl)amino)-, (3R)-	down	-	-	336.2278855	3.384283333	M+H-H2O	C18H31N3O4	0	55.3	HMDB0253857	1.3509	1.278	0.9451	0.02184
Indole-3-Carbinol	up	-	700-06-1	130.0653029	3.36845	M+H-H2O	C9H9NO	49.6	0	HMDB0005785	1.0056	0.9995	1.0317	0.001606
Fluvoxamine	up	C07571	54739-18-3	319.1647403	3.312983333	M+H	C15H21F3N2O2	0	43.4	HMDB0014322	3.7284	3.6821	1.4387	8.68E-07
3-((((-Oxoheptyl)amino)acetyl)amino)methyl-7-oxobicyclo(2.2.1)hept-2-yl-5-heptenoic acid	up	-	-	467.2497676	3.256516667	M+2Na-H	C23H38N2O5	0	39.8	HMDB0258446	2.2271	2.2013	1.1839	0.005362
Pondaplin	up	-	-	272.1280306	3.208533333	M+ACN+H	C14H14O3	0	34.4	HMDB0033184	5.1802	4.9581	3.3844	0.0009298
19-Hydroxyandrost-4-ene-3,17-dione	up	C05290	510-64-5	325.1757979	3.192566667	M+Na	C19H26O3	0	42.6	HMDB0003955;PW_C002016;LMST02020067	1.8364	1.8108	1.0903	0.0004494
(1R,9R,13R)-1,13-Dimethyl-10-[[(2R)-oxolan-2-yl]methyl]-10-azatricyclo[7.3.1.02,7]trideca-2(7),3,5-trien-4-ol	down	-	-	324.191369	3.16	M+Na	C19H27NO2	0	36.8	HMDB0242342	1.1422	1.1007	0.9597	0.01252
Epsilon-Maleimido-lysine	down	-	-	206.0925946	3.144	M+H-2H2O	C10H15N3O4	0	36.5	HMDB0251891	1.2474	1.2316	0.9542	0.002682
Methyldopate	up	C07194	555-30-6	240.123078	3.128033333	M+H	C12H17NO4	0	31.5	HMDB0254628;HMDB0011754;HMDB0251525	1.9427	1.9325	1.0984	0.0002655
Levobunolol	up	C07914	47141-42-4	336.1552651	3.064166667	M+2Na-H	C17H25NO3	0	31.7	PW_C009623;HMDB0015341	1.2834	1.2837	1.049	0.005006
5-(Aziridin-1-yl)-3-(hydroxymethyl)-2-(3-hydroxyprop-1-enyl)-1-methylindole-4,7-dione	down	-	-	321.1449482	3.064166667	M+CH3OH+H	C15H16N2O4	0	63.7	HMDB0247811	1.326	1.2958	0.9515	0.00298
Kukoamine D	down	C17618	-	513.3074194	3.040166667	M+H-H2O	C28H42N4O6	0	66	HMDB0060527	1.3512	1.3234	0.9583	0.002416
5-Amino-1-[(2R,3R,4S,5R)-5-[(benzylamino)methyl]-3,4-dihydroxyoxolan-2-yl]imidazole-4-carboxamide	up	-	-	312.1444897	2.992166667	M+H-2H2O	C16H21N5O4	0	40.2	HMDB0252921	1.7678	1.7653	1.091	0.0005029
Petasitenine	up	C10359	60102-37-6	346.164837	2.95225	M+H-2H2O	C19H27NO7	0	77.8	HMDB0030328	3.6962	3.6715	1.5373	0.0006828
12S-HHT	up	C20388	54397-84-1	325.1757447	2.888483333	M+2Na-H	C17H28O3	0	74.6	HMDB0012535	1.9607	1.9446	1.086	5.94E-05
L-Proline, 1-(1-L-leucyl-L-prolyl)-	down	-	-	308.1966901	2.83265	M+H-H2O	C16H27N3O4	0	52.9	HMDB0253022	1.2079	1.1523	0.966	0.01182
3,11,12-Trihydroxy-1(10)-spirovetiven-2-one	up	-	84321-96-0	269.1746833	5.05405	M+H-2H2O, M+H	C15H24O4	0	66.6	HMDB0038154	2.5104	2.4903	1.1598	5.29E-07
N-(Dimethylamino)methylene-9-((2-hydroxy-1-(hydroxymethyl)ethoxy)methyl)guanine	down	-	-	275.1238881	2.784966667	M+H-2H2O	C12H18N6O4	0	34.6	HMDB0247659	2.3621	2.2831	0.8401	0.007717
Molindone	down	C07230	7416-34-4	294.2174849	2.784966667	M+NH4	C16H24N2O2	0	31.2	HMDB0015555	1.5958	1.5284	0.9287	0.01084
Alpha-[3-(Nitrosoamino)propyl]-3-pyridinemethanol	up	C19581	-	213.1346613	2.776966667	M+NH4	C9H13N3O2	0	34.7	HMDB0062443	2.3402	2.2977	1.1307	2.93E-06
16-Ketoestradiol	down	C14383	566-75-6	309.1447571	2.768983333	M+Na	C18H22O3	0	48.6	HMDB0000406;LMST02010047	1.2506	1.1903	0.9568	0.01773
Oxysophocarpine	down	-	-	280.2020988	2.768983333	M+NH4	C15H22N2O2	0	42.5	HMDB0256022	1.5431	1.4771	0.9486	0.001967
Methylphenidate	up	C07196	113-45-1	234.1488961	5.1267	M+H-H2O, M+H	C14H19NO2	0	50.6	HMDB0014566	1.0002	0.9962	1.0306	0.03096
3-Hydroxykynurenamine	down	C05636	-	181.0972444	2.753066667	M+H	C9H12N2O2	0	35.2	HMDB0060281	1.2012	1.189	0.9627	0.0006125
O-Aminoazotoluene	up	-	-	473.2392118	5.166716667	M+NH4, 2M+Na	C14H15N3	0	35.2	HMDB0255841	1.6885	1.6576	1.0937	0.01366
2-Hydroxycampholonic acid	up	-	-	218.1387719	2.69725	M+NH4	C10H16O4	0	50.1	HMDB0301821	1.9286	1.9076	1.0945	0.0002816
Prolyl-Tyrosine	up	-	-	311.1602217	2.66495	M+CH3OH+H	C14H18N2O4	0	47.1	HMDB0029029	1.921	1.8921	1.0817	2.04E-05
2-cis-abscisate	up	-	-	246.1238802	2.656966667	M+H-H2O	C15H19O4-	0	34.3	HMDB0304067	2.8761	2.8419	1.2883	1.79E-07
Aspartylhydroxyproline	up	-	106414-01-1	288.1186765	2.600966667	M+ACN+H	C9H14N2O6	0	33.2	HMDB0011160	1.1998	1.2153	1.0469	0.009037
3alpha-Androstanediol glucuronide	up	C03033	-	246.1337044	2.5126	M+H+Na	C25H40O8	0	53.8	HMDB0246252;LMST05010004	1.0868	1.0989	1.0411	0.04055
(9Z,11E,13E,15Z)-4-Oxo-9,11,13,15-octadecatetraenoic acid	down	-	17699-21-7	354.2020638	1.946016667	M+ACN+Na	C18H26O3	0	30.8	HMDB0031098	2.063	1.9526	0.8794	0.01228
Neolinustatin	down	C08336	72229-42-6	388.1599215	1.93005	M+H-2H2O	C17H29NO11	0	87	HMDB0038482	1.3228	1.2873	0.9515	0.03817
Ectoine	up	C06231	96702-03-3	285.1553313	1.906566667	2M+H	C6H10N2O2	0	33.1	HMDB0240650;MJDBOTE0001351	2.4131	2.3752	1.1788	0.0004241
Betamethasone 17-benzoate	up	-	-	529.2601301	1.866983333	M+CH3OH+H	C29H33FO6	0	53.6	HMDB0249158	3.1115	3.0854	1.3181	0.0004375
(5S,6R)-Methyl 5,6,7-trihydroxyheptanoate	up	-	-	234.1336091	1.843216667	M+ACN+H	C8H16O5	0	40.8	HMDB0247393	2.13	2.1637	1.1709	0.003091
Undecanoic acid	down	C17715	112-37-8	225.1233701	1.636183333	M+K	C11H22O2	0	43.5	LMFA01010011;HMDB0000947	1.3358	1.2323	0.9531	0.045
Shikimic acid	up	C00493	138-59-0	207.0863992	1.2934	M+CH3OH+H	C7H10O5	0	56.4	HMDB0003070	1.9823	2.0467	1.1337	0.003759
Nomega-Acetylhistamine	up	C05135	673-49-4	154.0975518	1.2617	M+H	C7H11N3O	68.8	0	HMDB0013253	1.9723	1.9361	1.1262	0.02727
Asparaginyl-Serine	up	-	-	202.082331	0.9594	M+H-H2O	C7H13N3O5	0	44.8	HMDB0028740	1.085	1.111	1.0324	0.003469
5-Hydroxypentanoic acid	up	C02804	13392-69-3	101.0602427	0.9594	M+H-H2O	C5H10O3	0	42.5	HMDB0061927	1.1754	1.1659	1.0355	0.003856
1-[5-(morpholine-4-carbonyl)-2,3-dihydroindol-1-yl]ethanone	up	-	-	275.1388913	5.952933333	M+H, M+Na	C15H18N2O3	54.4	0	-	1.6217	1.5756	1.087	0.006238
(9Z,11E,13S,15Z)-13-Hydroxyoctadeca-9,11,15-trienoic acid	down	C16316	-	295.2265948	6.5503	M+H-H2O, M+H	C18H30O3	0	75.1	HMDB0244523	1.0644	1.0529	0.9806	0.0002616
Corey PG-Lactone Diol	down	-	-	269.1746597	4.203583333	M+H, M+2Na-H, M+H-H2O	C15H24O4	49.4	0	-	1.862	1.8123	0.9288	1.75E-06
Ricinoleic acid	down	C08365	141-22-0	299.2578435	6.797	M+H-H2O, M+H	C18H34O3	0	71.8	HMDB0034297;LMFA02000184	1.7057	1.6815	0.9282	0.01222
(+/-)8(9)-EET Ethanolamide	down	-	-	405.3090804	6.765166667	M+H, M+ACN+H	C22H37NO3	0	34.1	HMDB0013659	1.7095	1.7218	0.9036	0.02016
N-Oleoyl Isoleucine	down	-	-	396.3469232	6.72555	M+H, M+K	C24H45NO3	0	39.2	HMDB0241961;LMFA08020113	1.6872	1.6441	0.9286	0.00836
4alpha-carboxy-4beta-methyl-5alpha-cholesta-8,24-dien-3beta-ol	up	C15808	-	926.7194171	6.279683333	2M+ACN+H	C29H46O3	0	83.9	HMDB0001181;HMDB0006927;HMDB0062383;HMDB0304191	4.031	3.9967	1.4345	4.23E-07
Deoxycholic acid glycine conjugate	up	C05464	360-65-6	414.2992435	6.406966667	M+H-2H2O, M+H, M+Na	C26H43NO5	35.1	0	PW_C000491;HMDB0000631	2.3366	2.2866	1.16	0.006584
Ethyl icosapentate	down	C13364	86227-47-6;73310-10-8	363.2887544	6.979716667	M+CH3OH+H	C22H34O2	0	34.7	HMDB0039530;LMFA07010877	1.6403	1.554	0.9354	0.001627
Hexadecanedioic acid	up	C19615	42150-38-9;505-54-4	325.1757555	3.608733333	M+K	C16H30O4	0	64.4	HMDB0000712;LMFA01170022;HMDB0000672;HMDB0304377	2.2864	2.2521	1.1222	1.78E-05
Norlaudanosoline	down	C02916	57073-15-1;4747-99-3	305.1493307	4.9335	M+NH4	C16H17NO4	0	37.3	HMDB0012486	1.024	0.9792	0.9696	0.004454
Panaxynol	up	C08450	81203-57-8;21852-80-2	227.1793704	6.399016667	M+H-H2O	C17H24O	0	42.8	LMFA05000019;HMDB0244256;HMDB0039588;LMFA05000689	1.0037	1.0233	1.0375	0.02553
Styrene	down	C07083	100-42-5	105.0703711	3.000166667	M+H, M+NH4	C8H8	67.3	0	HMDB0034240	2.3835	2.3195	0.8777	4.90E-05
Urobilinogen	down	C05790	14684-37-8;17208-65-0	623.3437677	5.688766667	M+CH3OH+H	C33H42N4O6	0	72.6	HMDB0004158;HMDB0001898	1.3441	1.2941	0.9425	0.03453
