# Supplementary material for: Ginkgo biloba Extract Drives Gut Flora and Microbial Metabolism Variation in a Mouse Model of Alzheimer’s Disease
Source: Pharmaceutics. 2023 Dec 8;15(12):2746. doi: 10.3390/pharmaceutics15122746 (PMC10747232; doi:10.3390/pharmaceutics15122746)
Supplement: Supplementary file 1 [file pharmaceutics-15-02746-s001.zip › Table S2 344 different metabolites between WT+EGb and WT mice.csv]

Metabolite	Regulate	KEGG Compound ID	CAS ID	M/Z	Retention time	Adducts	Formula	Fragmentation Score	Theoretical Fragmentation Score	Library ID	VIP_pred_OPLS-DA	VIP_PLS-DA	FC(W_M/W)	P_value
Rhamnose	up	C00507	3615-41-6	163.0602559	1.033183333	M-H	C6H12O5	53.3	0	HMDB0000849;MJDBOTE0001343	1.0148	1.0114	1.0409	0.02754
Perphenazine	down	C07427	58-39-9	448.1456678	1.5601	M+FA-H	C21H26ClN3OS	0	58.2	HMDB0014988	1.5307	1.5991	0.8892	0.01494
N-Lactoylvaline	up	-	21753-44-6	188.0920731	2.289483333	M-H	C8H15NO4	0	42.5	HMDB0062181	2.1309	2.1377	1.1514	1.20E-05
2-Keto-6-acetamidocaproate	up	C05548	-	232.08223	2.4145	M+FA-H	C8H13NO4	0	46.7	HMDB0012150	1.4924	1.5445	1.1215	0.0311
Vidarabine	up	C07195	24356-66-9	312.0946664	2.863833333	M+FA-H	C10H13N5O4	0	36.6	HMDB0014340	1.3043	1.3085	1.0855	0.02456
Folcidin	up	C00504	59-30-3	941.2986762	3.11455	2M+Hac-H	C19H19N7O6	0	68.5	HMDB0247172;HMDB0000121	1.9593	2.0011	1.2506	0.01885
Sudan I	down	C19525	842-07-9	555.2040475	3.177866667	2M+Hac-H	C16H12N2O	0	55.7	HMDB0258557	2.6401	2.6283	0.6918	0.003737
1-Methylguanosine	up	C04545	2140-65-0	296.0995646	3.3193	M-H	C11H15N5O5	62.4	0	HMDB0001563	1.2346	1.2	1.063	0.00457
Neoacrimarine K	up	-	217199-09-2	540.1679877	3.3193	M-H2O-H	C31H29NO9	0	64.8	HMDB0033192	1.1641	1.0975	1.0603	0.04489
2'-Deoxymugineic acid	up	C15485	74235-24-8	653.2523176	3.342766667	2M+FA-H	C12H20N2O7	0	64.5	HMDB0033909	2.7268	2.7068	1.4093	0.002358
Aldicarb	down	C11015	116-06-3	171.0589752	3.46145	M-H2O-H	C7H14N2O2S	0	37.5	HMDB0248124	1.3374	1.3357	0.9222	0.0002008
Glutaminylleucine	up	-	34027-65-1	258.1457731	3.516833333	M-H	C11H21N3O4	0	31.2	HMDB0028801	1.099	1.0595	1.0522	0.02035
Melatonin	down	C01598	73-31-4	277.1192723	3.516833333	M+FA-H	C13H16N2O2	0	41.5	HMDB0001389;PW_C001074;MJDBZSJ0000127	1.0866	1.1017	0.9487	0.02211
1-[5-(Thiophen-2-ylmethoxy)-1H-indol-3-yl]propan-2-amine	down	-	-	331.114443	3.532483333	M+FA-H	C16H18N2OS	0	42	HMDB0249491	1.0042	1.0184	0.9537	0.006172
L-trans-5-Hydroxy-2-piperidinecarboxylic acid	up	-	50439-45-7	434.2141382	3.595716667	3M-H	C6H11NO3	0	32.7	HMDB0029426	2.0837	2.1689	1.2818	0.003086
S-Glutaryldihydrolipoamide	up	C06157	-	366.1052042	3.627033333	M+FA-H	C13H23NO4S2	0	48.4	HMDB0006832	1.6068	1.5723	1.0955	0.00795
1-Arachidonoylglycerol	up	C13857	124511-15-5	423.274895	6.08405	M+Cl, M+FA-H, M+K-2H, M-H2O-H	C23H38O4	0	37.2	LMGL01010032;HMDB0011578;HMDB0243830	1.3858	1.3476	1.0522	0.0008925
De-O-methylsimmondsin	up	-	135105-75-8	406.1355811	3.713783333	M+FA-H	C15H23NO9	0	74.8	HMDB0041208	2.2232	2.2761	1.3351	0.01005
N(G)-Nitroarginine-4-nitroanilide	down	-	-	677.2523908	3.713783333	2M-H	C12H17N7O5	0	86.8	HMDB0247526	2.0104	1.9971	0.8213	0.001209
Adipic Acid	down	C06104	124-04-9	145.0496408	3.745116667	M-H	C6H10O4	67.5	0	LMFA01170048;HMDB0000448	1.0982	1.0722	0.9529	0.004047
Glucosyl (E)-2,6-Dimethyl-2,5-heptadienoate	up	-	261949-43-3	353.0989044	3.77705	M+K-2H	C15H24O7	0	56.5	HMDB0035136	1.9623	2.0419	1.2755	0.008241
Coniferyl alcohol	up	C00590	32811-40-8;458-35-5;32811-40-8	225.0763253	3.948166667	M+FA-H	C10H12O3	0	44.1	HMDB0012915	1.5374	1.564	1.104	0.0002325
Orotidine	down	C01103	314-50-1	325.0068093	3.979466667	M+K-2H	C10H12N2O8	0	43.5	HMDB0000788	1.5099	1.5286	0.9049	0.0004641
Thalidomide	up	C07910	50-35-1	303.0620787	4.056966667	M+FA-H	C13H10N2O4	0	38.3	HMDB0015175	2.1927	2.2749	1.3995	0.0382
Tyrosyl-Isoleucine	up	-	-	293.1505285	4.0648	M-H	C15H22N2O4	0	64.1	HMDB0029108	1.1986	1.173	1.0785	0.01254
3-[4-(sulfooxy)phenyl]propanoic acid	up	-	-	245.0121688	4.072616667	M-H	C9H10O6S	0	41.1	HMDB0125171	1.8796	1.844	1.2346	0.01398
3-[4-methoxy-3-(sulfooxy)phenyl]propanoic acid	up	-	-	275.0230005	4.096133333	M-H	C10H12O7S	0	44.1	HMDB0131144	2.4798	2.4201	1.322	0.00234
N-Jasmonoylisoleucine	up	C18699	120330-93-0	344.1823202	4.103966667	M+Na-2H	C18H29NO4	0	65.7	HMDB0029391	2.3619	2.3172	1.2249	9.33E-05
FAPy-adenine	down	C06502	5122-36-1	134.046084	4.16945	M-H2O-H	C5H7N5O	0	47.2	HMDB0004816	1.2159	1.2217	0.9383	0.0006284
L-2-Amino-3-(1-pyrazolyl)propanoic acid	up	-	2734-48-7	154.061208	0.89995	M-H, 2M-H	C6H9N3O2	0	32.8	HMDB0034267	1.7135	1.6803	1.1066	0.0001002
Lanthionine ketimine	down	-	83923-11-9	169.9908115	4.224833333	M-H2O-H	C6H7NO4S	0	43.5	HMDB0004823	1.1712	1.1269	0.9304	0.01155
1-Hydroxy-2-(N-acetylcysteinyl)-3-butene	up	-	-	254.0489619	4.23265	M+Na-2H	C9H15NO4S	0	39.6	HMDB0244631	1.6095	1.6152	1.1442	0.005481
Hydroxyphenyllactic acid	up	C03672	306-23-0	423.129379	4.38885	2M+Hac-H	C9H10O4	0	32	HMDB0000755	1.9315	1.9104	1.2088	0.006042
7-(1-Imidazolyl)heptanoic acid	down	-	-	241.1189585	4.396666667	M+FA-H	C10H16N2O2	0	44.3	HMDB0244878	1.2736	1.2719	0.9248	0.02328
Isopropyl tartaric acid	up	-	-	429.1259908	3.169433333	2M+FA-H, 3M-H	C7H12O6	0	48.8	HMDB0302348	1.4264	1.3802	1.0842	0.02464
Oxamniquine	up	C07341	21738-42-1	324.1560981	4.459883333	M+FA-H	C14H21N3O3	0	48.4	HMDB0015228	1.7449	1.7151	1.1266	0.0001448
4-Hydroxy-4-(methylnitrosoamino)-1-(3-pyridinyl)-1-butanone	up	C19566	-	268.0937127	4.514683333	M+FA-H	C10H13N3O3	0	39.7	HMDB0062404	1.6381	1.6457	1.1289	0.001316
Antibiotic K 252a	up	-	-	502.1200545	4.55335	M+Cl	C27H21N3O5	0	69.5	HMDB0253751	2.5996	2.5755	1.3755	0.007371
Capric acid	up	C01571	334-48-5	193.122705	4.576366667	M+Na-2H	C10H20O2	0	32.8	PW_C000391;HMDB0000511;LMFA01010010	2.6276	2.6053	1.4034	7.66E-06
3-Coumaric Acid	up	-	-	163.0391427	4.592016667	M-H	C9H8O3	34.8	0	;MJDBOTE0001787	1.1822	1.1855	1.0703	0.02202
(E)-4,4'-(Hex-3-ene-3,4-diyl)bis(4,1-phenylene) bis(dihydrogen phosphate)	up	-	-	409.0594536	4.6789	M-H2O-H	C18H22O8P2	0	56.1	HMDB0247782	2.0935	1.9999	1.2666	0.01911
7-Hydroxy-6-methyl-2H-1-benzopyran-2-one	up	-	53811-56-6	221.0449301	4.686733333	M+FA-H	C10H8O3	0	53.3	HMDB0032990	1.5741	1.5618	1.107	7.16E-05
Bursopoietin	down	-	-	376.1510588	4.7024	M+K-2H	C14H25N7O3	0	47.9	HMDB0249447;HMDB0249448	1.1322	1.147	0.9506	0.0009395
(R)-8-Acetoxycarvotanacetone	down	-	56691-69-1	255.1236315	4.741516667	M+FA-H	C12H18O3	0	43	HMDB0037104	1.4433	1.4784	0.9151	0.00305
N7-(2-Carbamoyl-2-hydroxyethyl)guanine	down	-	-	275.0284807	4.749333333	M+K-2H	C8H10N6O3	0	40.7	HMDB0255307	2.3132	2.2803	0.7853	0.0001565
Cucurbic acid	down	C08482	58240-50-9	257.1391758	4.757033333	M+FA-H	C12H20O3	0	65.1	HMDB0029388	2.4944	2.5027	0.8024	2.69E-05
L-Hexahydro-3-imino-1,2,4-oxadiazepine-3-carboxylic acid	down	-	21539-44-6	317.1240901	4.788033333	2M-H	C5H9N3O3	0	59.4	HMDB0030402	1.0814	1.0871	0.9519	0.02379
Fasoracetam	up	C13311	110958-19-5	241.1189157	4.8115	M+FA-H	C10H16N2O2	0	59.3	HMDB0252174	1.2074	1.191	1.0676	0.01717
Caprylic acid	down	C06423	124-07-2;124-07-2;74-81-7	189.1124578	4.857633333	M+FA-H	C8H16O2	0	55.5	LMFA01010008;HMDB0000482;PW_C000366;HMDB0304443;HMDB0303345	1.2261	1.2148	0.917	0.02026
Rogletimide	down	-	-	263.103575	4.865466667	M+FA-H	C12H14N2O2	0	42.2	HMDB0257289	1.1834	1.1677	0.9229	0.03115
Bilobalide	up	C07605	33570-04-6	325.0929913	4.904416667	M-H	C15H18O8	71.3	0	HMDB0036735;HMDB0242203;MJDBOTE0001318	1.5768	1.5826	1.1121	0.0001665
2-Phenylethanol glucuronide	up	C03033	-	343.103256	4.935216667	M+FA-H	C14H18O7	0	53.5	HMDB0010350	2.0205	1.9803	1.1717	0.0006091
Leucyl-Valine	down	-	-	229.1552533	4.958716667	M-H	C11H22N2O3	0	40.2	HMDB0028942	1.4658	1.5198	0.8905	0.02237
Formyl-5-hydroxykynurenamine	up	C05647	958733-17-0	207.0769101	4.974366667	M-H	C10H12N2O3	0	66.9	HMDB0012948;PW_C008135	1.995	2.001	1.277	0.01954
DV 7751a	down	-	-	773.3145621	5.034733333	2M-H	C20H22FN3O4	0	71.9	HMDB0251645	2.1583	2.1705	0.8363	0.0007396
(S)-7-(3-Amino-1-pyrrolidinyl)-1-cyclopropyl-6-fluoro-1,4-dihydro-4-oxo-1,8-naphthyridine-3-carboxylic acid	down	-	-	709.2507885	5.04255	2M+FA-H	C16H17FN4O3	0	64.5	HMDB0244252	2.1345	2.1115	0.8174	0.005405
Semilepidinoside A	down	-	-	335.1249916	5.081733333	M-H	C16H20N2O6	0	72.3	HMDB0033107	1.088	1.0897	0.9361	0.02744
1-(4-Methoxyphenyl)-1,2-propanediol	down	-	-	181.0861648	5.1287	M-H	C10H14O3	34.2	0	-	1.0765	1.0899	0.9472	0.01586
N-(2-(4-Methylpyridinyl))-N-(1-phenethyl-4-piperidinyl)-2-furamide	down	-	-	434.208096	5.1678	M+FA-H	C24H27N3O2	0	66.2	HMDB0254931	1.1283	1.0929	0.9473	0.005831
Yucalexin B'11	up	-	119642-80-7	323.1610381	5.222566667	M+Na-2H	C19H26O3	0	31.4	HMDB0036696	1.0059	1.0187	1.0462	0.001766
1-[6-(2-Carboxypyrrolidin-1-yl)-6-oxohexanoyl]pyrrolidine-2-carboxylic acid	down	-	-	321.1455188	5.246033333	M-H2O-H	C16H24N2O6	0	32.8	HMDB0257669	1.2948	1.2673	0.94	0.0006323
Phenylpyruvic Acid	up	C00166	156-06-9	163.0391349	5.324316667	M-H	C9H8O3	69.1	0	HMDB0000205;PW_C000131;HMDB0304081;MJDBOTE0000608	1.3683	1.3178	1.0745	0.005611
Plicatic acid	up	C10873	16462-65-0	403.1030535	5.332133333	M-H2O-H	C20H22O10	0	55.7	HMDB0256643	1.2749	1.2748	1.0746	0.02719
6-Chloro-N-(1-methylethyl)-1,3,5-triazine-2,4-diamine	up	C06559	6190-65-4	232.0610701	5.363416667	M+FA-H	C6H10ClN5	0	31.8	HMDB0033249	1.3169	1.3131	1.1048	0.04184
Gibberellin A14	down	C11858	4955-22-0	347.1859779	5.379066667	M-H	C20H28O5	0	86.2	HMDB0303454;LMPR0104170015	1.4959	1.5199	0.8509	0.0244
Cerasidin	up	-	-	389.1240049	5.386883333	M+FA-H	C19H20O6	0	70.9	HMDB0301907;LMPK12120285	1.3194	1.3288	1.0877	0.03032
Dihydromethysticin	down	C09926	19902-91-1	257.0817699	5.402533333	M-H2O-H	C15H16O5	0	38.1	HMDB0030791	1.0634	1.0996	0.932	0.04622
N-Palmitoyl Cysteine	down	-	-	299.1499316	5.402533333	M+FA-H	C14H22O4	0	73.3	HMDB0241923	1.2615	1.2609	0.9385	0.001082
2-Hydroxypropyl octanoate	down	-	-	247.1547755	5.425983333	M+FA-H	C11H22O3	0	41.5	HMDB0245164	1.8191	1.7635	0.8761	0.002869
Pantetheine 4'-phosphate	up	C01134	2226-71-3	393.0648504	5.441616667	M+Cl	C11H23N2O7PS	0	40.8	HMDB0001416;PW_C001093	2.0676	1.9819	1.2522	0.008725
(2S,3S,4S,5R)-3,4,5-Trihydroxy-6-(5-methyl-2-propan-2-ylphenoxy)oxane-2-carboxylic acid	down	-	-	347.1142601	4.7024	M-H2O-H, M+Na-2H	C16H22O7	0	44.2	HMDB0255323	1.0477	1.1156	0.9336	0.04102
2-hydroxy-3-methylbutanedioylcarnitine	down	-	-	290.1243101	5.54345	M-H	C12H21NO7	0	57.3	HMDB0241030	1.0847	1.0827	0.9379	0.01761
5-O-Feruloylnigrumin	down	-	-	450.140326	5.589016667	M-H	C21H25NO10	0	91.6	HMDB0038735	2.0485	2.0567	0.8328	0.0007694
Diacetoxyscirpenol	up	C09662	2270-40-8	411.165775	5.605316667	M+FA-H	C19H26O7	0	50.8	HMDB0035104	2.0838	2.0734	1.2357	0.005033
(+/-)-Citronellyl acetate	down	C12298	150-84-5	243.1600029	5.61315	M+FA-H	C12H22O2	0	39.9	HMDB0034160;HMDB0034844	1.0319	1.0336	0.9613	0.002145
Galactosylhydroxylysine	down	C05547	32448-36-5	323.1477929	5.6523	M-H	C12H24N2O8	0	70.6	HMDB0242167;HMDB0246151;HMDB0000600	1.9825	2.0024	0.8303	0.0009384
Clozapine	up	C06924	5786-21-0	371.1267654	5.68425	M+FA-H	C18H19ClN4	0	41.6	HMDB0014507	1.8643	1.8272	1.1375	0.0001706
Pelubiprofen	down	-	-	257.1181153	5.692083333	M-H	C16H18O3	0	56.4	HMDB0256212	2.079	2.1141	0.7905	0.002087
Gibberellin A75	up	-	128712-77-6	425.1451753	5.707733333	M+FA-H	C19H24O8	0	43.8	HMDB0036893	1.4493	1.4043	1.126	0.01733
(R)-N-(1-Methyl-2-phenylethyl)adenosine	down	-	-	384.1708445	5.770133333	M-H	C19H23N5O4	0	64.2	HMDB0243695	3.0664	3.0293	0.6048	0.0002984
Yucalexin B5	up	-	50719-31-8	335.1609707	5.77795	M+Na-2H	C20H26O3	0	33.8	HMDB0035200	1.1189	1.1521	1.0701	0.01756
2-(p-Acetamidophenyl)-2-ethylglutarimide	down	-	-	319.1294884	5.8171	M+FA-H	C15H18N2O3	0	44.8	HMDB0247904	1.0384	1.0614	0.9517	0.006111
Parylene C	up	-	-	321.0436152	5.824916667	M+FA-H	C16H14Cl2	0	49.9	HMDB0256138	2.107	2.0996	1.2081	0.004359
3-Carbamoyl-2-phenylpropionaldehyde	up	C16587	-	238.0717662	5.849033333	M+FA-H	C10H11NO3	0	32.4	HMDB0060366;PW_C040529	1.4859	1.5276	1.1672	0.0433
P-Menthane-3,8-diol	down	C02904	565-50-4;42822-86-6;91739-72-9	217.1440219	5.864683333	M+FA-H	C10H20O2	0	36	HMDB0036145;HMDB0035595	1.0804	1.0607	0.947	0.004629
NNAL-N-glucuronide	up	C19606	-	367.1397183	5.864683333	M-H2O-H	C16H24N3O8+	0	53.6	HMDB0060498	2.1214	2.1121	1.1935	0.0002891
Apigenin 7-sulfate	up	-	56857-56-8	349.0021312	5.880316667	M-H	C15H10O8S	0	39.6	HMDB0037851;LMPK12110431	2.2166	2.2578	1.3094	0.008756
Docebenone	down	C01349	80809-81-0	347.1613469	5.9116	M+Na-2H	C21H26O3	0	40.3	HMDB0247732;LMFA05000652	1.9048	1.9277	0.8055	0.01614
Butralin	down	C18582	33629-47-9	589.3033864	5.9116	2M-H	C14H21N3O4	0	48.7	HMDB0249470	2.28	2.2237	0.8224	0.002198
4-Nonylphenol	down	C14550	104-40-5	257.1297966	5.935466667	M+K-2H	C15H24O	0	50.2	HMDB0038982;LMPK15010001	1.4102	1.435	0.9094	0.01193
Methyl 3,4-dihydroxy-5-prenylbenzoate 3-glucoside	up	-	-	443.1558962	5.9433	M+FA-H	C19H26O9	0	53.1	HMDB0040121	3.5143	3.5411	1.8282	2.72E-05
9alpha-(3-Methylbutanoyloxy)-4S-hydroxy-10(14)-oplopen-3-one	up	-	348113-04-2	381.2280354	5.95895	M+FA-H	C20H32O4	0	35	HMDB0039171	1.3372	1.333	1.0605	0.0002889
Norethindrone	up	C05028	68-22-4	319.1660491	5.966766667	M+Na-2H	C20H26O2	0	32.8	LMST02030097;HMDB0014855	1.0019	0.9949	1.0378	0.006476
Enterodiol	up	C18166	80226-00-2	301.1445257	5.982416667	M-H	C18H22O4	75.9	0	HMDB0005056	1.7217	1.7268	1.1225	0.0001408
Sativic acid	down	-	-	347.2436707	5.982416667	M-H	C18H36O6	0	44.1	HMDB0302836;LMFA02000148	1.2884	1.2797	0.9513	0.0002158
MG(20:3(5Z,11Z,14Z)-O(8,9)/0:0/0:0)	up	-	-	439.2695975	5.99805	M+FA-H	C23H38O5	0	40.9	HMDB0260463	1.8578	1.8077	1.1234	0.001922
Dihydrogenistein	up	C14458	21554-71-2	271.0611635	6.013666667	M-H	C15H12O5	0	41.9	HMDB0005897	1.8227	1.9214	1.265	0.04223
Aleuritic Acid	down	-	-	303.2174513	6.021483333	M-H	C16H32O5	43	0	LMFA01050101;MJDBOTE0000482	1.2891	1.2939	0.9432	0.0004549
Prostaglandin F-1-alpha	up	-	-	355.2488021	6.0293	M-H	C20H36O5	0	39.9	HMDB0302208	1.4002	1.4124	1.0915	0.005646
Hexenoylcarnitine	up	-	-	302.160605	6.037116667	M+FA-H	C13H23NO4	0	32.2	HMDB0253155	1.6983	1.7097	1.2296	0.04593
Hydroxypelenolide	up	-	17909-94-3	287.1404162	6.060583333	M+Cl	C15H24O3	0	45.4	HMDB0036663	2.4928	2.48	1.3539	0.005614
Isopentyl beta-D-glucoside	down	-	-	231.1233641	5.379066667	M-H2O-H, M+K-2H	C11H22O6	0	39	HMDB0034750	1.1173	1.1216	0.9402	0.01795
Nanaomycin	down	-	-	301.0715202	5.410366667	M-H, M+Na-2H	C16H14O6	45.9	0	-	1.0119	1.0461	0.9537	0.03346
Cortolone	up	C05481	516-42-7	365.2329445	6.13875	M-H	C21H34O5	0	57.3	HMDB0003128;LMST02030227	1.6937	1.7042	1.1023	9.54E-05
(1beta,2alpha,3alpha)-1,2,3,24-Tetrahydroxy-12-oleanen-28-oic acid	up	-	254098-66-3	503.3376053	6.15425	M-H	C30H48O6	0	34.2	HMDB0035487	1.3626	1.3246	1.0669	0.005684
3a,6b,7a,12a-Tetrahydroxy-5b-cholanoic acid	up	C01094	80875-93-0	405.2642538	6.2011	M-H2O-H	C24H40O6	0	52.7	HMDB0000399	1.3269	1.3253	1.0479	0.0007328
Pebulate	up	C18755	1114-71-2	451.2697988	6.2011	2M+FA-H	C10H21NOS	0	35	HMDB0256192	1.0805	1.088	1.0403	0.01307
Cyclohexanecarboxylic acid	down	C09822	98-89-5	255.15992	6.208916667	2M-H	C7H12O2	0	51.7	HMDB0031342	1.3456	1.3582	0.9362	0.002343
Tetradecanedioic acid	down	C11002	821-38-5	257.1755927	6.240133333	M-H	C14H26O4	87.3	0	LMFA01170018;HMDB0000872	1.7111	1.7144	0.9034	4.50E-05
(3Z)-2-Propylpent-3-enoic acid	down	C16654	-	283.1912742	6.302666667	2M-H	C8H14O2	0	32.3	LMFA01030946;HMDB0013903	1.1296	1.1314	0.9469	0.003013
20alpha-Dihydroprogesterone	down	C04042	145-14-2	361.2382896	6.310483333	M+FA-H	C21H32O2	0	31.3	HMDB0003069	1.0668	1.0568	0.9634	0.0004928
Retinyl beta-glucuronide	up	-	-	507.2622016	6.341766667	M+FA-H	C26H38O7	0	40.6	HMDB0010340	3.7861	3.745	1.8425	1.98E-05
Phyllanthin	up	C10746	10351-88-9	417.2299171	6.372916667	M-H	C24H34O6	0	36.5	HMDB0256511	2.0483	2.0317	1.2078	0.007905
Alpha-Linolenic acid	up	C06427	463-40-1	323.222511	6.380716667	M+FA-H	C18H30O2	0	38.4	LMFA01030152;PW_C001073;HMDB0001388	2.1491	2.1752	1.1744	7.25E-05
2,3-Bis(3-hydroxybenzyl)butane-1,4-diol	down	C18166	80226-00-2	301.1443987	5.72335	M-H, M+FA-H	C18H22O4	0	30.4	HMDB0005056;HMDB0245380	1.4021	1.3618	0.9244	0.001776
2,3-Secoporrigenin	up	-	189014-46-8	441.2678352	6.412	M-H2O-H	C27H40O6	0	45.4	HMDB0030909	3.9371	3.9037	1.6875	2.36E-07
Beta-tocotrienol	down	C14154	490-23-3	455.3164116	6.412	M+FA-H	C28H42O2	0	65.8	LMPR02020055;HMDB0304597;HMDB0030554	1.0994	1.1108	0.9632	0.0003178
Ciprostene	down	-	-	345.2428533	6.443283333	M-H2O-H	C22H36O4	0	33.6	HMDB0250270	1.0916	1.055	0.9494	0.02435
Oxindanac	down	-	-	327.0872989	5.746683333	M-H, M+FA-H	C17H14O4	0	59	HMDB0255985	1.1665	1.2016	0.9469	0.01194
Docosahexaenoic Acid	down	C06429	6217-54-5	327.2324439	6.607433333	M-H	C22H32O2	45.2	0	LMFA01031176;PW_C001472;HMDB0002183;MJDBOTE0001119	1.0919	1.0611	0.9552	0.009179
LysoPA(P-16:0/0:0)	down	C15646	-	439.2465633	6.685516667	M+FA-H	C19H39O6P	0	49.8	HMDB0011154	2.1834	2.2134	0.8572	0.00191
Desglucocoroloside	down	-	57361-72-5	525.2832605	6.69335	M+Na-2H	C29H44O7	0	38.9	HMDB0033709	3.449	3.4473	0.659	9.83E-09
1-(11Z-eicosenoyl)-glycero-3-phosphate	down	-	-	509.2879244	6.8183	M+FA-H	C23H45O7P	0	36.9	LMGP10050026;HMDB0062305	1.5303	1.5343	0.9319	0.002977
Cycloheximide	down	C06685	66-81-9	561.319483	6.833833333	2M-H	C15H23NO4	0	32.9	HMDB0250657	3.0293	3.0256	0.7122	1.53E-05
Carazolol	down	-	-	655.346051	6.833833333	2M+Hac-H	C18H22N2O2	0	41.6	HMDB0249603	1.7067	1.6877	0.882	0.01557
PL	down	C18210	-	577.2756131	6.880466667	M+Cl	C28H46O10	0	46.9	HMDB0302594	2.0861	2.0815	0.8343	0.007059
1-Stearoylglycerophosphoglycerol	down	-	-	493.2932785	6.98175	M-H2O-H	C24H49O9P	0	88.2	HMDB0061697	1.561	1.5925	0.9193	0.01213
13-Methyl-7-[9-(4,4,5,5,5-pentafluoropentylsulfinyl)nonyl]-6,7,8,9,11,12,14,15,16,17-decahydrocyclopenta[a]phenanthrene-3,17-diol	down	-	-	605.3071965	7.067283333	M-H	C32H47F5O3S	0	87.1	HMDB0253354	2.2574	2.2788	0.8062	0.0001034
Ginsenoyne C	down	-	139163-35-2	551.3351164	7.199916667	2M-H	C17H24O3	0	40.4	HMDB0038994;LMFA05000662	2.9194	2.9327	0.7271	3.45E-07
Erucoylacetone	down	-	-	423.3476864	7.207716667	M+FA-H	C25H46O2	0	59.2	HMDB0035951	1.6424	1.6365	0.9099	0.0008602
(2-Acetyloxy-3-hydroxypropyl) (E)-octadec-9-enoate	down	-	-	433.2719306	7.262333333	M+Cl	C23H42O5	0	63.5	HMDB0242459	1.6551	1.6958	0.8864	0.02577
Milbemycin A4	down	-	-	563.2962776	7.395016667	M+Na-2H	C32H46O7	0	63.2	HMDB0254721;HMDB0254730;HMDB0242623	1.5843	1.6205	0.879	0.01608
Traumatic Acid	down	C16308	6402-36-4	227.1283885	6.123116667	M-H, M+Na-2H	C12H20O4	69.3	0	HMDB0000933;LMFA01170002	1.0953	1.094	0.9548	0.00649
3,3'-Dihydroxy-4',5,7-trimethoxyflavan	down	-	105330-59-4	331.1186016	4.5607	M-H, M+Cl, M+FA-H	C18H20O6	0	52.9	HMDB0030664	1.6578	1.6497	0.9212	5.92E-05
Lucidone C	up	-	-	403.2486384	6.169883333	M-H, M+FA-H	C24H36O5	0	35.4	HMDB0038152	1.6206	1.5965	1.0877	0.002278
Cimicifugoside	down	C08935	66176-93-0	655.345951	7.543516667	M-H2O-H	C37H54O11	0	77.5	HMDB0250252	1.9035	1.9011	0.8485	0.0003493
2-(1-Pentenyl)furan	down	-	81677-78-3	407.2563448	7.262333333	3M-H	C9H12O	0	35.1	HMDB0039782	1.3271	1.3438	0.9321	0.01559
Withanolide B	down	C00828	56973-41-2	475.2437795	7.254566667	M+Na-2H	C28H38O5	0	76.7	HMDB0030020	2.2216	2.1993	0.7457	0.02328
Ganoderic acid V	down	-	86377-50-6	549.3194507	6.9973	M+Na-2H	C32H48O6	0	60.5	HMDB0033079	3.2521	3.2536	0.6807	2.40E-06
DG(18:1(9Z)-O(12,13)/0:0/i-19:0)	down	-	-	671.5251955	6.950583333	M+Na-2H	C40H74O6	0	49.8	HMDB0299882	2.1764	2.1895	0.8276	0.0002475
MG(20:3(6,8,11)-OH(5)/0:0/0:0)	down	-	-	431.2562553	6.927266667	M+Cl	C23H40O5	0	58.7	HMDB0260512	2.1832	2.2286	0.802	0.01563
GPGro(4:0/16:0)	down	-	-	553.3144286	6.91945	M-H	C26H51O10P	32.7	0	-	3.2424	3.2449	0.6896	2.46E-08
Furanogermenone	down	C17488	81678-18-4	523.303701	6.888283333	2M+Hac-H	C15H20O2	0	37.6	HMDB0036766	3.3052	3.3173	0.6965	5.55E-06
Milbemycin beta1	down	-	-	565.3142776	6.833833333	M+Na-2H	C32H48O7	0	53.5	HMDB0254730;HMDB0242623;HMDB0254727;HMDB0254721	3.0681	3.0436	0.7002	1.66E-05
1,2-Ethanediol monoricinoleate	down	-	-	379.2252084	6.833833333	M+K-2H	C20H38O4	0	49.4	HMDB0252073	2.399	2.4405	0.8013	0.001381
Adouetine X	down	C09993	19542-37-1	535.3037381	6.82605	M+Cl	C28H44N4O4	0	54.2	HMDB0034216	3.1726	3.1802	0.6925	6.92E-06
Ganolucidic acid A	down	-	98665-21-5	521.288342	6.8105	M+Na-2H	C30H44O6	0	74	HMDB0035302	1.9393	1.9546	0.8511	0.0001888
Milbemycin D	down	-	-	577.3147267	6.7558	M+Na-2H	C33H48O7	0	46.8	HMDB0254721;HMDB0254730;HMDB0242623	1.9837	2.0084	0.8403	0.0005821
Absinthin	down	C09286	1362-42-1	495.2728835	6.724583333	M-H	C30H40O6	0	32.1	HMDB0035742	1.7164	1.7599	0.8938	0.004244
Dihydrocortisol	up	C05471	1482-50-4	345.2101068	6.716766667	M-H2O-H	C21H32O5	0	37.5	LMST02030204;PW_C001823;HMDB0003259	2.9773	2.9704	1.371	0.000104
[3-[2,3-Dihydroxypropoxy(hydroxy)phosphoryl]oxy-2-hydroxypropyl] hexadecanoate	down	-	-	465.2617492	6.701166667	M-H2O-H	C22H45O9P	0	61.5	HMDB0242118	1.8314	1.8711	0.8636	0.02696
DG(18:1(12Z)-2OH(9,10)/a-15:0/0:0)	down	-	-	593.4782301	6.685516667	M-H2O-H	C36H68O7	0	39.9	HMDB0297588	1.2827	1.3189	0.9244	0.03448
LysoPE(22:2(13Z,16Z)/0:0)	down	-	-	554.3178846	6.576166667	M+Na-2H	C27H52NO7P	0	34.5	HMDB0011522	1.2227	1.2685	0.9411	0.005121
Trilostane	down	C12580	13647-35-3	374.2000512	6.576166667	M+FA-H	C20H27NO3	0	41.7	HMDB0015240;MJDBOTE0000867	1.4796	1.4274	0.9233	0.005407
Delta-Tocotrienol	down	C14156	25612-59-3	441.3001962	6.419833333	M+FA-H	C27H40O2	0	46.5	LMPR02020056;HMDB0030008	1.1087	1.108	0.949	0.007932
Ginkgolide C	up	C07603	15291-76-6	439.1242635	5.073883333	M-H, M+Cl, M+FA-H	C20H24O11	86.4	0	HMDB0036860;LMPR0104540003;MJDBOTE0000932	2.8859	2.868	1.3881	0.0005522
9(S)-HpODE	down	C14827	29774-12-7	311.2225568	6.38855	M-H	C18H32O4	73	0	HMDB0006940	1.0452	1.0405	0.9667	0.002337
Lubiminol	down	-	55784-92-4	253.1806149	6.38855	M-H	C15H26O3	0	36.1	HMDB0029604	1.6136	1.5581	0.9053	0.003917
Palmitic acid	up	C00249	1957/10/3	237.2219641	6.380716667	M-H2O-H	C16H32O2	0	46.1	HMDB0000220;LMFA01010001;HMDB0303203;PW_C000145	3.0185	3.0524	1.4407	5.10E-05
2(R)-hydroxyicosanoic acid	down	-	-	327.2901381	7.028416667	M-H2O-H, M-H	C20H40O3	0	50.3	HMDB0061659	1.608	1.6266	0.8812	0.005868
5-Hydroxy-4-methoxybisabola-2,10-dien-9-one	up	-	-	797.5573008	6.3574	3M-H	C16H26O3	0	47.2	HMDB0302604	1.781	1.7863	1.135	0.008013
Kynuramine	down	-	363-36-0	491.2777036	6.8183	M+FA-H, 3M-H	C9H12N2O	0	35.5	HMDB0012246	1.7671	1.7856	0.903	0.004127
Hexosylsphingosine	up	-	-	522.3258256	6.341766667	M+FA-H	C24H47NO8	0	80.6	HMDB0253164	1.2572	1.2169	1.0795	0.04095
Adrenic acid	up	C16527	28874-58-0	377.2695637	6.341766667	M+FA-H	C22H36O2	0	31.1	LMFA04000050;PW_C001506;HMDB0002226;LMFA01030178	1.187	1.124	1.0611	0.02539
Muricatacin	up	-	134698-86-5	265.2170955	6.341766667	M-H2O-H	C17H32O3	0	42.9	LMFA05000682;HMDB0038685	2.1202	2.1693	1.2232	0.001795
22-Hydroxydocosanoic acid	down	C19623	-	355.3213973	7.238983333	M-H2O-H, M-H	C22H44O3	0	54.7	HMDB0304091;HMDB0302963	1.9471	1.939	0.8615	0.0002648
11b,21-Dihydroxy-3,20-oxo-5b-pregnan-18-al	down	C05473	-	345.2103165	6.3183	M-H2O-H	C21H32O5	0	31.8	LMST02030187;HMDB0006754;PW_C002907	1.3735	1.3625	0.9341	0.0007129
Pasakbumin-A	up	-	-	453.1405208	5.849033333	M-H, M+FA-H, M+Cl	C20H24O9	0	34.6	HMDB0252131	2.2339	2.2383	1.2269	0.0002451
2,3-dinor Prostaglandin E1	down	-	-	325.2017088	6.263533333	M-H	C18H30O5	69.5	0	-	1.1877	1.1426	0.9532	0.002725
N-Nonanoylglycine	up	-	-	214.1442656	6.240133333	M-H	C11H21NO3	0	35.3	HMDB0013279	1.226	1.2303	1.0576	0.009215
Pelargonic acid	down	C01601	112-05-0	315.2535772	6.224483333	2M-H	C9H18O2	0	41	HMDB0000847;LMFA01010009	1.1747	1.2015	0.9518	0.004402
28-Glucosyloleanolic acid 3-arabinoside	up	-	93091-75-9	795.4537473	6.193266667	M+FA-H	C41H66O12	0	45.5	HMDB0036963	1.6278	1.7061	1.1697	0.04426
Lovastatin acid	up	C21130	75225-51-3	421.2592239	6.185533333	M-H	C24H38O6	0	67.4	HMDB0254177	1.2624	1.2364	1.0445	0.0003864
3beta-Hydroxy-17-(1H-imidazol-1-yl)androsta-5,16-diene	up	-	-	375.184344	6.13875	M+K-2H	C22H30N2O	0	43	HMDB0249948	1.5437	1.5334	1.0876	0.02295
Pentadecanoic Acid	down	C16537	1002-84-2	287.2225674	6.13875	M+FA-H	C15H30O2	64.1	0	HMDB0000826;LMFA01010015;MJDBOTE0000634	1.2398	1.2367	0.9509	0.0009165
Ineketone	up	C09110	62574-18-9	363.2176061	6.115283333	M+FA-H	C20H30O3	0	60.1	HMDB0036698	1.5884	1.5353	1.1023	0.007394
5-Hydroxy-3-(4-hydroxybenzyl)-7,8-dimethoxy-4-chromanone	down	-	93078-82-1	329.1029829	5.982416667	M-H, M+Na-2H, M-H2O-H	C18H18O6	0	30.2	HMDB0037253	1.6755	1.6685	0.934	4.54E-07
Dictamnine	up	C10660	484-29-7	198.0553354	6.099666667	M-H	C12H9NO2	0	40.8	HMDB0251209;MJDBOTE0001281	1.2087	1.2173	1.0837	0.02353
Calcitroic acid	up	C18230	71204-89-2	419.2437438	6.08405	M+FA-H	C23H34O4	0	74.9	HMDB0006472	1.4305	1.4041	1.0726	0.002674
Prostaglandin A1	up	C04685	14152-28-4	381.227948	6.076233333	M+FA-H	C20H32O4	0	55.5	HMDB0002656;LMFA03010005	1.0477	1.0461	1.0447	0.006322
(3S)-3-hydroxycyclocitral	down	C19731	-	213.1126729	6.060583333	M+FA-H	C10H16O2	0	57.4	HMDB0303972	1.1285	1.1157	0.9542	0.001405
Cholylglutamic acid	up	-	-	536.3226137	6.052766667	M-H	C29H47NO8	0	51.2	HMDB0242384	1.8988	1.8908	1.209	0.02305
Kaempferide	up	C10098	491-54-3	299.0566975	6.052766667	M-H	C16H12O6	86.5	0	HMDB0037441;LMPK12110563;MJDBOTE0000957	1.4593	1.4527	1.1443	0.03424
7-O-Succinyl macrolactin A	up	-	-	483.2367021	6.0293	M-H2O-H	C28H38O8	0	30.5	HMDB0247277	1.7392	1.7344	1.1403	0.004513
(-)-Abscisic acid	down	C11060	-	285.1130669	6.0293	M+Na-2H	C15H20O4	0	65.4	LMPR0103050008;HMDB0243505	1.534	1.5254	0.9268	0.0001541
Isobutyl 4-hydroxybenzoate	down	C20342	-	193.0863101	6.013666667	M-H	C11H14O3	0	41.7	HMDB0253608	2.4595	2.4391	0.7385	0.001183
MG(20:5(5Z,8Z,11Z,14Z,16E)-OH(18R)/0:0/0:0)	up	-	-	437.2539776	5.99805	M+FA-H	C23H36O5	0	87.2	HMDB0260493	1.5946	1.5417	1.0905	0.004653
Gentamicin C2	up	C02033	25876-11-3	484.2735419	5.990233333	M+Na-2H	C20H41N5O7	0	55.4	HMDB0252691	1.9007	1.9692	1.2239	0.02043
Cyclocalopin C1	up	-	-	295.1196047	5.982416667	M-H	C15H20O6	0	50.3	HMDB0039812	1.0372	1.0533	1.0458	0.003348
10alpha-4,5-Seco-11-eudesmene-4,5-dione	up	-	210106-14-2	273.1247232	5.982416667	M+K-2H	C15H24O2	0	34.9	HMDB0032681	1.8348	1.8736	1.1789	0.01009
Valeric acid	down	C00803	109-52-4	203.1282569	5.974583333	2M-H	C5H10O2	0	33	LMFA01010005;HMDB0000892	1.1471	1.1368	0.9367	0.006694
Leucyl-Tyrosine	down	-	-	315.1349452	5.95895	M+Na-2H	C15H22N2O4	0	53.8	HMDB0028941	1.0488	1.092	0.9412	0.03323
Indan-1-ol	down	C01710	-	179.0705472	5.95895	M+FA-H	C9H10O	0	34.8	HMDB0059601	2.6153	2.6367	0.7219	1.49E-05
Pinocembrin	down	C09827	480-39-7	301.0715937	5.951116667	M+FA-H	C15H12O4	0	35.6	HMDB0030808;LMPK12140214;MJDBOTE0001152	1.1942	1.2573	0.9331	0.007173
(S)-9-Hydroxy-10-undecenoic acid	up	-	-	245.1391393	5.9433	M+FA-H	C11H20O3	0	66.2	HMDB0032662;LMFA01050436	1.3068	1.2995	1.0577	0.002021
Cis-Ferulic acid	down	-	-	581.1663568	5.92765	3M-H	C10H10O4	0	32.6	HMDB0240705	2.3128	2.2716	0.8132	0.0009888
Mesobilirubinogen	down	C05790	14684-37-8	591.3190494	5.9116	M-H	C33H44N4O6	0	59.2	HMDB0001898	1.2294	1.2001	0.9362	0.03889
Salicyl-6-hydroxy-2-cyclohexene-on-oyl	up	-	-	583.1817315	5.9116	2M+Hac-H	C14H14O5	0	53.7	HMDB0304479	1.8843	1.907	1.1646	0.004466
Vulgarin	down	C09600	3162-56-9	263.128797	5.9116	M-H	C15H20O4	0	68.1	HMDB0036130	1.2174	1.2051	0.9436	0.0002938
N-Docosahexaenoyl Histidine	up	-	-	500.2686074	5.903783333	M+Cl	C28H39N3O3	0	55.4	HMDB0242015;LMFA08020134	2.6935	2.7451	1.3712	0.004743
3-(3-Methyl-5-pentylfuran-2-yl)propanoylcarnitine	up	-	-	348.2209873	6.685516667	M-H2O-H, M+Na-2H	C20H33NO5	0	34.9	HMDB0241844	1.6718	1.6712	1.1264	0.004684
2H-1,4-Benzodiazepin-2-one, 1,3-dihydro-7-chloro-5-(2-fluorophenyl)-1-(2-hydroxyethyl)-	up	-	-	377.06984	5.8725	M+FA-H	C17H14ClFN2O2	0	45.1	HMDB0245160	2.2798	2.2492	1.1952	0.000176
Arginylasparagine	up	-	68040-95-9	287.1498013	5.8725	M-H	C10H20N6O4	0	41	HMDB0028704	1.1689	1.1804	1.0508	0.002726
Dihydro-O-methylsterigmatocystin	up	C03944	21793-91-9	385.0927359	5.864683333	M+FA-H	C19H16O6	0	32.2	HMDB0030591	1.2915	1.2893	1.0709	0.01439
Terbogrel	down	-	-	426.1882446	5.785783333	M+Na-2H	C23H27N5O2	0	38.4	HMDB0258827	1.1011	1.1093	0.9338	0.03435
Riboflavin thiamine	up	-	-	389.0912278	5.77795	M-H2O-H	C17H20N4O6S	0	31	HMDB0257213	2.7835	2.756	1.5136	0.0007022
Psilostachyin	down	-	-	301.1079457	5.692083333	M+Na-2H	C15H20O5	0	45.8	HMDB0302335	1.5526	1.582	0.9077	0.002164
1-Hydroxyepiacorone	up	-	185154-96-5	287.1401633	5.692083333	M+Cl	C15H24O3	0	63.9	HMDB0030918	1.4745	1.4402	1.1216	0.01076
Isoleucyl-Isoleucine	down	-	-	243.171024	5.692083333	M-H	C12H24N2O3	0	43.7	HMDB0028910	1.4449	1.4948	0.9169	0.00758
Methyl 4-[(propionyl)phenylamino]piperidine-4-carboxylate	down	-	-	335.1613443	5.68425	M+FA-H	C16H22N2O3	0	32.5	HMDB0255725	1.1718	1.1491	0.9403	0.007036
Acoric acid	down	-	5956/6/9	303.1361198	5.68425	M+Cl	C15H24O4	0	38.9	HMDB0038165	1.1819	1.2151	0.9301	0.01068
Ginkgolide M	up	C16816	15291-78-8	423.1295414	5.660116667	M-H	C20H24O10	0	65.1	HMDB0030042	2.186	2.1605	1.2779	0.002902
Indolepyruvate	up	C00331	392-12-1	202.0503095	5.6523	M-H	C11H9NO3	0	50	HMDB0060484	1.5361	1.5664	1.1478	0.02729
Ovalicin	up	C09674	19683-98-8	317.1393105	5.605316667	M+Na-2H	C16H24O5	0	71.4	HMDB0038120;HMDB0246031	1.945	1.9956	1.2073	0.007589
1-(3-Pyridinyl)-1,4-butanediol	up	C19582	76014-83-0	188.0709547	5.559116667	M+Na-2H	C9H13NO2	0	40.6	HMDB0062266	1.6519	1.6486	1.1521	0.002912
4-Hydroxy Triamterene	down	-	-	806.3037397	5.504283333	3M-H	C12H11N7O	0	45.2	HMDB0246440	1.6714	1.7528	0.8869	0.006425
Indole-3-acetyl-valine	up	-	-	294.0982408	5.457266667	M+Na-2H	C15H17N2O3-	0	56.3	HMDB0304389	2.634	2.574	1.5458	0.005154
2-Anthraquinonesulfonic acid	up	-	-	333.0073134	5.449433333	M+FA-H	C14H8O5S	0	63.2	HMDB0245031	1.8746	1.9725	1.3089	0.03546
5-(2-Furanyl)-1,2,3,4,5,6-hexahydro-7H-cyclopenta[b]pyridin-7-one	down	-	118355-71-8	248.0925037	5.441616667	M+FA-H	C12H13NO2	0	43	HMDB0039656	1.3315	1.3222	0.9317	0.0009703
Cis-Resveratrol 4'-O-glucuronide	up	-	-	385.09268	5.4338	M-H2O-H	C20H20O9	0	65.2	HMDB0041713	1.0342	1.0427	1.0549	0.04473
(+)-(1R,2R)-1,2-Diphenylethane-1,2-diol	down	C16015	52340-78-0	213.0916114	5.410366667	M-H	C14H14O2	0	41.7	HMDB0012111	1.2091	1.255	0.9119	0.03373
Isovalerylcarnitine	up	C20826	31023-24-2	282.1093612	5.3947	M+K-2H	C12H23NO4	0	46.8	HMDB0000688;LMFA07070076	1.5869	1.6113	1.1433	0.02268
Dibenzo-P-dioxin	up	C07732	262-12-4	439.1242578	5.379066667	M+K-2H	C21H26N2O6	0	34.6	HMDB0255966	3.0181	2.996	1.5283	0.001089
Arecaidine	up	C10128	499-04-7	178.0262824	5.371233333	M+K-2H	C7H11NO2	0	38.8	HMDB0030352	1.2536	1.2507	1.0898	0.04775
2-Methoxy-4-vinylphenol	up	C17883	7786-61-0	149.0597422	5.371233333	M-H	C9H10O2	74.9	0	HMDB0013744	1.266	1.2657	1.1103	0.04967
Prostaglandin C1	up	C04686	35687-86-6	381.2279563	5.339966667	M+FA-H	C20H32O4	0	33.8	HMDB0060104;LMFA03010160	1.5471	1.5311	1.082	1.93E-05
4'-(Nitrosomethylamino)-1-(3-pyridyl)-1-butanone	up	C16453	64091-91-4	252.0986793	5.332133333	M+FA-H	C10H13N3O2	0	30.3	HMDB0011603;HMDB0246622	1.5446	1.5445	1.1167	0.0008676
5-Hydroxyindoxyl sulfate	up	-	-	210.0224162	5.277366667	M-H	C9H9NO3S	0	37.8	HMDB0304936	2.4116	2.3641	1.4459	0.01455
Beta-Cortol	up	C01235	667-65-2	413.2541245	5.206933333	M+FA-H	C21H36O5	0	55.4	HMDB0005821;LMST02030229	2.1374	2.0956	1.2125	0.001303
Tryptophyl-Leucine	up	-	-	316.1663281	5.206933333	M-H	C17H23N3O3	0	42.2	HMDB0029087	1.0366	1.0252	1.0559	0.01767
N-methacryloyl-l-histidine methyl ester	up	-	-	282.1092909	5.18345	M+FA-H	C11H15N3O3	0	38.3	HMDB0255167	1.661	1.6997	1.1735	0.01753
N1-(5-Phospho-a-D-ribosyl)-5,6-dimethylbenzimidazole	up	C04778	-	393.0647758	5.1678	M+Cl	C14H19N2O7P	0	49.6	HMDB0003882	1.8585	1.7758	1.1974	0.01379
17(18)-EpETE	up	C13843	-	363.220627	6.349583333	M-H, M+FA-H	C20H30O3	41.2	0	LMFA03000004	1.8163	1.7841	1.1118	0.005694
Corchorifatty acid D	down	-	-	307.1912537	6.341766667	M-H2O-H, M-H	C18H28O4	0	49.4	HMDB0033243	1.3548	1.3763	0.9255	0.02444
Racemethionine	up	C01733	59-51-8	343.1032678	5.1052	2M+FA-H	C5H11NO2S	0	35.2	HMDB0033951	1.955	1.9095	1.1509	0.0004478
Nigellic acid	down	-	91897-25-5	279.123627	5.1052	M-H	C15H20O5	0	53.8	HMDB0036094	1.7719	1.7755	0.8717	0.0001398
Coumarinic acid	up	C05838	495-79-4	387.1084885	5.089566667	2M+Hac-H	C9H8O3	0	67.5	HMDB0304296;HMDB0041592	1.2762	1.2623	1.0832	0.02669
N-Desmethylrosuvastatin	up	-	-	502.1199859	5.073883333	M+Cl	C21H26FN3O6S	0	67.3	HMDB0060942	2.7051	2.6827	1.3047	0.000531
(S)-Mandelic acid O-beta-D-Glucopyranoside	up	-	-	313.0928719	5.058216667	M-H	C14H18O8	0	52.5	HMDB0038335	1.6688	1.6899	1.1849	0.009292
Sec-o-Glucosylhamaudol	up	C17484	-	459.129574	5.050383333	M+Na-2H	C21H26O10	0	49	HMDB0258199	1.2568	1.2874	1.0899	0.04537
Osthol	down	C09280	484-12-8	243.1024499	5.011233333	M-H	C15H16O3	0	35	HMDB0302150	1	1.0318	0.9476	0.01765
4-Hydroxy-2,6-dimethylaniline	down	C16570	3096-70-6	182.0814411	4.987116667	M+FA-H	C8H11NO	0	33.3	HMDB0060681;PW_C040582	1.9081	1.8947	0.8527	5.19E-05
2-Amino-5-phosphonopentanoic acid	up	C13734	-	453.1036339	4.958716667	2M+Hac-H	C5H12NO5P	0	50.3	HMDB0247376	2.7369	2.7067	1.4428	0.01111
(1S,2S,4R,8R)-p-Menthane-1,2,8,9-tetrol	down	-	402593-46-8	203.1282242	4.958716667	M-H	C10H20O4	0	32.5	HMDB0039974	1.3326	1.3293	0.9295	0.003927
15-Demethyl plumieride	up	-	-	437.1084955	4.873166667	M-H2O-H	C20H24O12	0	67.5	HMDB0253582	2.9244	2.9066	1.595	0.004487
N-OCTANOYL-L-HOMOSERINE LACTONE	up	C21199	147852-84-4	499.3069803	6.2479	M-H, 2M+FA-H	C12H21NO3	0	68.5	HMDB0255213	1.2286	1.2135	1.0547	0.01249
3-Methyldioxyindole	down	C05834	3040-34-4	144.0443987	4.749333333	M-H2O-H	C9H9NO2	0	68.4	HMDB0004186	1.9311	1.9283	0.8835	0.000849
Indoleacetic acid	up	C00954	87-51-4	220.0609859	4.718016667	M+FA-H	C10H9NO2	0	47.8	HMDB0000197;PW_C000128	1.3512	1.3807	1.0927	0.006304
Kynostatin 227	down	-	-	676.261523	4.694566667	M-H2O-H	C35H45N5O6S2	0	76.6	HMDB0253838	1.4703	1.4663	0.8755	0.02826
Moroxydine	up	-	-	206.0816313	4.686733333	M+Cl	C6H13N5O	0	34.6	HMDB0254889	1.2549	1.3244	1.117	0.03991
1,11-Undecanedicarboxylic acid	down	-	505-52-2	265.1443704	6.216733333	M-H, M+Na-2H	C13H24O4	83.7	0	HMDB0002327	1.6547	1.6318	0.9131	5.86E-05
O6-Benzylguanine	down	-	-	222.0766324	4.623966667	M-H2O-H	C12H11N5O	0	41	HMDB0255878	1.1371	1.1021	0.948	0.002199
2-Isopropyl-3,5-dimethoxy-6-methylpyrazine	up	-	32021-42-4	241.1189828	4.608316667	M+FA-H	C10H16N2O2	0	32.7	HMDB0029741	1.2466	1.2269	1.0727	0.01417
Aubergenone	up	-	69427-35-6	273.1246329	4.584183333	M+K-2H	C15H24O2	0	39	HMDB0035827	1.5482	1.5474	1.1006	7.06E-05
3-Oxocholic acid	up	-	2304-89-4	405.2642372	7.810966667	M-H, M+FA-H, M-H2O-H	C24H38O5	0	40.1	HMDB0000502;LMST04010443	1.2482	1.2425	1.0544	0.00107
5-Hydroxyindoleacetaldehyde	up	C05634	1892-21-3	220.0610096	4.5607	M+FA-H	C10H9NO2	0	63	HMDB0004073;PW_C002047	1.3653	1.3878	1.0952	0.004362
Therafectin	down	-	-	304.1762986	4.4677	M-H	C14H27NO6	0	32.3	HMDB0248335	1.1437	1.1292	0.9409	0.004649
Ethyl glucoside	up	-	3198-49-0	189.0760741	4.365416667	M-H2O-H	C8H16O6	0	49.7	HMDB0242122;HMDB0029968	1.8181	1.8173	1.1478	0.0006428
2-Benzothiazolsulfonic Acid	up	-	-	213.9631687	4.3576	M-H	C7H5NO3S2	76.4	0	-	1.9002	1.8622	1.2612	0.03638
2-Amino-3-methyl-1-pyrrolidin-1-YL-butan-1-one	down	-	-	215.139483	4.310766667	M+FA-H	C9H18N2O	0	37.9	HMDB0246938	1.6289	1.6811	0.8502	0.04062
DG(2:0/PGE1/0:0)	up	-	-	469.2799679	6.146433333	M-H, M+Na-2H	C25H42O8	0	37.6	HMDB0297039	1.5152	1.4925	1.0868	0.006078
L-Proline	up	C00148	147-85-3	344.1823312	4.25615	3M-H	C5H9NO2	0	64.4	PW_C000106;HMDB0000162;HMDB0251528;MJDBOTE0000527	2.3074	2.2527	1.2727	0.0001811
Sorbinil	up	-	-	273.0072604	4.240483333	M+K-2H	C11H9FN2O3	0	40.5	HMDB0258388	2.5598	2.5101	1.3411	0.003892
3-Hydroxylidocaine	up	C16560	34604-55-2	295.1659779	4.23265	M+FA-H	C14H22N2O2	0	34.9	HMDB0060655;PW_C040576	3.7416	3.7402	2.002	2.14E-08
Valproic acid	down	C07185	99-66-1;60113-83-9	189.1124809	4.201383333	M+FA-H	C8H16O2	0	39.8	PW_C001249;HMDB0000901;HMDB0001877;LMFA01020291	1.0187	1.008	0.9434	0.0222
Falcarindiol 3-acetate	up	-	111264-34-7	323.1609406	4.1779	M+Na-2H	C19H26O3	0	33.3	HMDB0034167	3.2068	3.2095	1.573	5.57E-08
L-2-Amino-3-oxobutanoic acid	down	C03508	-	293.1001975	4.1779	2M+Hac-H	C4H7NO3	0	32.6	PW_C002747;HMDB0006454;LMFA01060172	1.5802	1.5871	0.903	0.003103
Thr-Leu	down	-	50299-12-2	231.1345679	4.16945	M-H	C10H20N2O4	0	43.7	HMDB0259044;HMDB0029065	1.1826	1.2272	0.9212	0.02924
Antiarrhythmic peptide	down	-	-	507.1614194	4.158616667	M+K-2H	C19H30N6O8	0	52.8	HMDB0248473	1.0512	1.0415	0.9539	0.01395
4-Hydroxy-5-(3',4'-dihydroxyphenyl)-valeric acid-O-methyl-O-glucuronide	up	-	-	455.1191308	4.158616667	M+Na-2H	C18H26O12	0	51.4	HMDB0059972	4.0734	4.0469	7.9321	0.004862
Embutramide	up	-	-	314.1719712	4.072616667	M+Na-2H	C17H27NO3	0	38.8	HMDB0251769	1.1344	1.0909	1.0538	0.009535
Gamma-Glutamyllysine	down	-	5978-23-4	256.1300064	4.072616667	M-H2O-H	C11H21N3O5	0	52	HMDB0029154	2.288	2.2662	0.7733	0.001305
Pralidoxime	down	C07400	6735-59-7	273.1345017	3.963816667	2M-H	C7H9N2O+	0	35.7	HMDB0014871	2.0071	2.0569	0.8408	0.0001899
Serylphenylalanine	down	-	16875-28-8	251.103414	3.884916667	M-H	C12H16N2O4	0	35.9	HMDB0029046	1.1984	1.202	0.9355	0.002484
Homovanillic Acid	up	C05582	306-08-1	181.0498195	4.072616667	M-H, 2M-H, M+Na-2H, M+FA-H	C9H10O4	64.8	0	PW_C000074;HMDB0000118;MJDBSJD0000085	1.6705	1.7115	1.1462	0.03159
6-Oxopiperidine-2-carboxylic acid	down	-	-	331.114423	3.737283333	2M+FA-H	C6H9NO3	0	59.5	HMDB0061705	1.1453	1.1557	0.9461	0.002644
Pyraclostrobin	up	C18561	175013-18-0	432.0965134	3.713783333	M+FA-H	C19H18ClN3O4	0	36.4	HMDB0256940	3.9473	3.8822	2.9568	0.0008957
Blennin D	down	-	72601-39-9	287.1244626	3.70595	M+Na-2H	C15H22O4	0	32.7	HMDB0031902	1.0264	1.0373	0.9424	0.02378
(2S)-2-Amino-3-[(2S,3R)-2-amino-3-[(2S)-2-amino-3-(4-hydroxyphenyl)propanoyl]oxybutanoyl]oxypropanoic acid	up	-	-	350.1355883	3.698116667	M-H2O-H	C16H23N3O7	0	48	HMDB0257991	1.3583	1.2773	1.0989	0.03022
Delta-Hydroxylysylnorleucine	up	-	-	272.1615191	3.690266667	M-H2O-H	C12H25N3O5	0	54.6	HMDB0253190	1.2238	1.1858	1.0688	0.01094
Anisatin	down	C09294	5230-87-5	363.0863575	3.673983333	M+Cl	C15H20O8	0	60	HMDB0302686	1.2496	1.2941	0.931	0.001094
Mavoglurant	up	-	-	334.1410324	3.673983333	M+Na-2H	C19H23NO3	0	32	HMDB0254351	1.4264	1.3933	1.0821	0.0005848
Biotin sulfoxide	up	C20386	-	305.0803921	3.642683333	M+FA-H	C10H16N2O4S	0	34.9	HMDB0249229	1.6992	1.6712	1.1162	2.86E-05
3-hydroxy-3-(3-hydroxyphenyl)propanoic acid-O-sulphate	up	-	-	261.00729	3.642683333	M-H	C9H10O7S	0	40.2	HMDB0059967	2.4973	2.4358	1.3726	0.007573
Lactosamine	up	C00203	13000-25-4	322.1150599	3.627033333	M-H2O-H	C12H23NO10	0	56.4	HMDB0006591	1.128	1.1165	1.07	0.02849
Echothiophate	up	C06975	6736/3/4	277.0859738	3.627033333	M+Na-2H	C9H23NO3PS+	0	35	HMDB0015190	2.0086	2.0407	1.2118	0.0003576
Dhlnl	up	-	-	328.1511116	3.60355	M+Na-2H	C12H25N3O6	0	65.9	HMDB0246853	1.7802	1.744	1.1094	0.0003705
(6R)-Folinic acid	up	C03479	-	472.1582045	3.595716667	M-H	C20H23N7O7	0	40.4	HMDB0247218	2.8088	2.7352	1.7757	0.01967
Boc-D-phenylalanine	up	-	-	310.1300652	3.595716667	M+FA-H	C14H19NO4	0	57.6	HMDB0249332	2.8122	2.7985	1.3828	3.67E-07
4-Hydroxyantipyrine	up	-	-	239.0593175	3.595716667	M+Cl	C11H12N2O2	0	47.7	HMDB0060878	1.0152	0.9969	1.036	0.000295
Phyllanthusol B	up	-	294864-89-4	752.2730119	3.563783333	M-H2O-H	C35H49NO18	0	53.5	HMDB0035904	1.7131	1.6877	1.1295	0.007348
Blumenol C glucoside	up	-	62512-23-6	393.1879127	3.563783333	M+Na-2H	C19H32O7	0	55.2	HMDB0040668	1.9061	2.0023	1.2972	0.02469
Succinyladenosine	up	-	4542-23-8	382.1002704	3.540316667	M-H	C14H17N5O8	0	44.8	HMDB0000912	2.5755	2.5616	1.2683	0.0009274
Xi-2,3-Dihydro-2-oxo-1H-indole-3-acetic acid	up	-	2971-31-5	236.0559066	3.532483333	M+FA-H	C10H9NO3	0	61.9	HMDB0035514	1.3173	1.348	1.1013	0.02072
Stevioside	down	C09189	57817-89-7	841.3209507	3.52465	M+K-2H	C38H60O18	0	68.5	LMPR01040119;HMDB0034945	2.3735	2.4422	0.7711	0.0007035
Dixyrazine	down	-	-	464.1769623	3.46145	M+K-2H	C24H33N3O2S	0	35.6	HMDB0251503	1.0549	1.1234	0.9341	0.03141
Bursin	up	-	-	360.1774542	3.46145	M+Na-2H	C14H25N7O3	0	38.7	HMDB0249447	1.3321	1.288	1.0775	0.006008
Heptenophos	down	C18660	23560-59-0	230.996475	3.46145	M-H2O-H	C9H12ClO4P	0	33	HMDB0031793	1.1734	1.2066	0.932	0.01464
Propylthiouracil	down	C07569	51-52-5	215.0492519	3.46145	M+FA-H	C7H10N2OS	0	33.2	HMDB0014690	1.1179	1.114	0.9592	7.73E-05
Arginylglutamine	down	-	2483-17-2	301.1654083	5.644466667	M-H2O-H, M-H	C11H22N6O4	0	39.1	HMDB0028707	1.6656	1.6661	0.9217	0.0001956
N-Acetyl-a-neuraminic acid	up	C19909	21646-00-4	290.0889984	3.224833333	M-H2O-H	C11H19NO9	0	44.9	HMDB0000773	1.9359	1.8638	1.1857	0.004469
Imidazolepropionic acid	up	C20522	1074-59-5	325.1147991	3.20135	2M+FA-H	C6H8N2O2	0	32	HMDB0002271	1.2089	1.2463	1.0821	0.01917
Indolelactic acid	up	C02043	7417-65-4	204.0659653	5.4886	M-H2O-H, M-H	C11H11NO3	85.5	0	HMDB0000671	1.6683	1.6853	1.1373	0.02679
2,6-diamino-4-hydroxy-5-formamidopyrimidine	up	C04744	77440-13-2	150.0410895	3.185683333	M-H2O-H	C5H7N5O2	0	65.5	HMDB0011657;HMDB0304046	1.2405	1.2178	1.0783	0.0159
10-Formyldihydrofolate	up	C03204	28459-40-7	492.1217325	3.169433333	M+Na-2H	C20H21N7O7	0	44	HMDB0006485	2.1055	2.0776	1.2545	0.01565
1-Hydroxy-2,2,6,6-tetramethyl-4-piperidinone	up	-	-	216.1235993	3.15375	M+FA-H	C9H17NO2	0	44.5	HMDB0243896	1.8046	1.7948	1.1684	0.001428
5-Hydroxy-N-formylkynurenine	down	C05648	-	251.0671722	3.1459	M-H	C11H12N2O5	0	59.9	HMDB0004086;PW_C002055	1.6191	1.6378	0.8767	0.006942
Phenylalanylvaline	up	-	3918-90-9	309.1455079	3.1459	M+FA-H	C14H20N2O3	0	56.5	HMDB0029008	3.2849	3.212	1.6974	0.001679
Porphobilinogen	down	C00931	487-90-1	207.0769065	3.1459	M-H2O-H	C10H14N2O4	0	66.2	HMDB0000245;PW_C000166	1.4346	1.4559	0.913	0.00363
D-4'-Phosphopantothenate	down	C03492	5875-50-3	344.0762198	3.100833333	M+FA-H	C9H18NO8P	0	60.2	HMDB0001016;PW_C000804	1.9836	1.9471	0.8027	0.006935
Gladiatoside C2	up	-	-	547.1193148	3.09235	M-H2O-H	C29H26O12	0	60.3	HMDB0036254	2.3602	2.2504	1.5105	0.04886
2,5-diamino-6-(5-phospho-D-ribitylamino)pyrimidin-4(3H)-one	down	C18910	-	376.0660838	3.05605	M+Na-2H	C9H18N5O8P	0	31.3	HMDB0304043	1.7658	1.7561	0.8552	0.004733
7-Methylguanosine	up	-	20244-86-4;2140-77-4	335.0608133	3.040383333	M+K-2H	C11H16N5O5+	0	75.1	HMDB0005862;HMDB0001107	2.3214	2.3456	1.3162	0.006388
Diazepam	up	C06948	439-14-5	305.0467081	3.040383333	M+Na-2H	C16H13ClN2O	0	70.3	HMDB0014967	2.1879	2.1619	1.2454	0.002629
N-Glycolylneuraminic acid	down	C03410	1113-83-3	360.0712351	2.98155	M+Cl	C11H19NO10	0	30.3	HMDB0000833;HMDB0062502;HMDB0242723	1.8719	1.8797	0.8569	0.004017
4-Allylpyrocatechol sulfate	up	-	-	275.0230123	2.81185	M+FA-H	C9H10O5S	0	45.2	HMDB0304934	1.3347	1.3385	1.0793	0.01627
Ginkgolide B	up	C07602	15291-77-7	423.1297436	5.864683333	M+Cl, M+FA-H, M-H	C20H24O10	93.2	0	LMPR0104540002;HMDB0036861;MJDBOTE0001623	2.8102	2.7899	1.3579	0.00023
Guanosine	up	C00387	118-00-3	282.0840742	2.519883333	M-H	C10H13N5O5	96	0	PW_C000087;HMDB0000133;MJDBOTE0000372	2.8308	2.8285	1.4185	0.0001427
Methyl dioxindole-3-acetate	down	-	-	220.0610079	5.175616667	M-H, M+Cl, M+FA-H	C11H11NO4	0	62.2	HMDB0038991	1.0454	1.0207	0.9577	0.01634
Graveoline	up	C10689	485-61-0	603.1775786	1.402366667	2M+FA-H	C17H13NO3	0	46.1	HMDB0033480	2.2794	2.3305	1.2224	0.002853
(1'x,2S)-2-(1,2-Dihydroxy-1-methylethyl)-2,3-dihydro-7H-furo[3,2-g][1]benzopyran-7-one 2'-glucoside	up	-	-	423.1294311	4.966533333	M-H, M+FA-H	C20H24O10	0	46.8	HMDB0039038	3.5563	3.5038	1.8603	0.0001762
Armillaridin	down	-	96684-80-9	483.1351366	0.970483333	M+Cl	C24H29ClO6	0	88.8	HMDB0035134	1.7242	1.6488	0.8852	0.01209
Mometasone	up	C07816	105102-22-5	471.1350545	0.962683333	M+FA-H	C22H28Cl2O4	0	61.5	HMDB0014902	2.0507	2.0794	1.1678	0.001783
Thienamycin	up	C06664	59995-64-1	589.1619297	0.94705	2M+FA-H	C11H16N2O4S	0	73.4	HMDB0258982	2.0016	2.0355	1.1781	0.01448
Lycoperdic acid	up	-	69086-72-2	262.0567175	0.94705	M+FA-H	C8H11NO6	0	69.2	HMDB0030417	2.1973	2.2828	1.3952	0.02831
H-Hyp-gly-OH	up	-	-	169.0609674	0.94705	M-H2O-H	C7H12N2O4	0	40.7	HMDB0253018	1.9874	2.0201	1.2195	0.01438
3,4-Dichloroisocoumarin	down	-	-	234.9348047	0.7976	M+Na-2H	C9H4Cl2O2	0	37.5	HMDB0246026	1.4559	1.3943	0.9033	0.007571
Pimobendan	up	-	-	333.1342844	4.694566667	M-H, M+Cl, M+FA-H	C19H18N4O2	0	38.1	HMDB0256553	2.5448	2.5778	1.283	0.0007907
Tetrahydrodipicolinate	up	C03972	4226-22-6	152.0343218	3.453616667	M-H2O-H, M+Na-2H	C7H9NO4	0	45.5	HMDB0012289	1.0321	1.0631	1.0517	0.004129
8-Hydroxy-2-desoxyguanosine	up	-	-	282.08416	3.0634	M+Cl, M+FA-H, M-H	C10H13N5O5	0	48.9	HMDB0247436	1.5409	1.5084	1.0808	0.003292
Inosine	up	C00294	58-63-9	267.0733114	3.040383333	M-H, M+Cl, 2M-H	C10H12N4O5	92	0	HMDB0000195;HMDB0247301;PW_C000127;MJDBOTE0000386	1.734	1.7227	1.0982	0.006686
(1r,3r)-1-Aminocyclopentane-1,3-dicarboxylic acid	up	-	-	172.0606648	0.99395	M-H	C7H11NO4	0	31.2	HMDB0242328	1.4047	1.4006	1.0939	0.006621
4-Hydroxycinnamic acid	up	C00811	4501-31-9;501-98-4;20649-40-5;7400-08-0;501-98-4	387.1088392	5.504283333	2M+Hac-H	C9H8O3	0	58.9	HMDB0002035;HMDB0003654;HMDB0030677	1.7035	1.7509	1.1711	0.0263
9,10-Dihydroxystearic acid	down	C19622	120-87-6	315.2536662	6.372916667	M-H	C18H36O4	0	57.6	LMFA02000142;HMDB0303981;HMDB0302281	1.2566	1.2539	0.9535	0.0003689
Artecanin	down	C09302	29431-84-3	277.1078769	5.636616667	M-H	C15H18O5	0	60.9	HMDB0302700	1.1069	1.1115	0.9443	0.001711
Artemisin	down	C09538	481-05-0	283.0973624	5.7545	M+Na-2H	C15H18O4	0	64	HMDB0248621;LMPR0103190003	1.6406	1.7098	0.8461	0.01384
Aspartic Acid	up	C00049	56-84-8;1783-96-6;617-45-8	132.0290843	0.931433333	M-H	C4H7NO4	88	0	HMDB0006483;HMDB0000191;MJDBOTE0000530	1.8665	1.7888	1.1285	0.001766
Brassinolide	up	C08814	78821-43-9;72962-43-7	501.3222844	6.208916667	M+Na-2H	C28H48O6	0	45	LMST01140001;HMDB0034081;HMDB0041130	1.5752	1.555	1.0785	0.001071
D-Glucuronic Acid	up	C00191	70021-34-0;32449-92-6;6556-12-3	193.0346647	0.93925	M-H	C6H10O7	60.8	0	HMDB0000127;PW_C000082;HMDB0006355;MJDBOTE0000680	1.0389	1.0196	1.0402	0.02605
Enalaprilat	up	C06977	76420-72-9;75847-73-3	383.1345249	5.073883333	M+Cl	C18H24N2O5	0	59.2	PW_C022647;HMDB0041886;HMDB0014722;MJDBOTE0000315	2.9061	2.8985	1.4269	0.0001904
Fusidic Acid	down	C06694	54-31-9;6990-06-3	537.3194163	7.059666667	M+Na-2H	C31H48O6	0	44.1	HMDB0001933;HMDB0015570;MJDBOTE0000983	3.515	3.5008	0.6613	1.58E-05
Genistein	up	C06563	529-59-9;446-72-0	269.0454543	6.052766667	M-H	C15H10O5	73.4	0	LMPK12050218;HMDB0003217;MJDBOTE0000378	1.6966	1.6827	1.1218	0.005761
Levonordefrin	up	C11768	829-74-3;6539-57-7	164.07075	4.974366667	M-H2O-H	C9H13NO3	0	51	HMDB0002832;HMDB0015652	1.455	1.4393	1.1058	0.01049
Malic Acid	up	C00149	97-67-6;617-48-1;6915-15-7	133.0130989	1.080133333	M-H	C4H6O5	94.8	0	HMDB0000156;PW_C000592;MJDBOTE0000694	1.7207	1.6615	1.0915	0.001608
