# Supplementary material for: Ginkgo biloba Extract Drives Gut Flora and Microbial Metabolism Variation in a Mouse Model of Alzheimer’s Disease
Source: Pharmaceutics. 2023 Dec 8;15(12):2746. doi: 10.3390/pharmaceutics15122746 (PMC10747232; doi:10.3390/pharmaceutics15122746)
Supplement: Supplementary file 1 [file pharmaceutics-15-02746-s001.zip › Table S3 231 different metabolites between APPPS1+EGb and APPPS1 mice.csv]

Metabolite	Regulate	KEGG Compound ID	CAS ID	M/Z	Retention time	Adducts	Formula	Fragmentation Score	Theoretical Fragmentation Score	Library ID	VIP_pred_OPLS-DA	VIP_PLS-DA	FC(A_M/A)	P_value
Dhv-PGE2	down	-	-	361.2368372	6.375166667	M+H-H2O, M+H	C22H34O5	0	32.1	HMDB0251112	1.0728	1.0619	0.9738	0.04174
Dodecadienoic acid	down	-	-	179.1430093	6.3354	M+H-H2O, M+H	C12H20O2	0	41.6	HMDB0302621	1.1563	1.0687	0.9684	0.02722
3a,6b,7b,12a-Tetrahydroxy-5b-cholanoic acid	up	-	75110-48-4	442.3162503	6.096766667	M+NH4, M+ACN+H	C24H40O6	0	51.9	HMDB0000367	1.5521	1.5787	1.0461	0.008159
16-Hydroxy-10-oxohexadecanoic acid	down	-	53833-25-3	269.2110466	6.032916667	M+H-H2O, M+H	C16H30O4	0	37.6	HMDB0041287	1.5505	1.4424	0.9506	0.005379
Biotin	up	C00120	58-85-5	245.0955055	4.04245	M+H-H2O, M+H	C10H16N2O3S	70.9	0	HMDB0000030;PW_C000020;MJDBOTE0000823	2.1314	1.9621	1.0939	0.004324
3-Polyprenyl-4-hydroxy-5-methoxybenzoate	up	C17559	-	349.1393244	3.873083333	M+K, M+2Na-H	C18H24O4	0	54.3	HMDB0060379	1.832	1.6833	1.0697	0.0007375
4-Hydroxyestradiol	up	C14209	5976-61-4	311.1601398	3.5042	M+Na, M+K, M+H	C18H24O3	0	48.2	HMDB0005896;LMST02010028	1.8079	1.7139	1.0683	0.02462
Leucylproline	up	-	6403-35-6	211.1441778	2.808966667	M+H-H2O, M+Na	C11H20N2O3	0	67.2	HMDB0011175	1.763	1.648	1.0735	0.03696
10-Hydroxy-3-methoxy-1,3,5,7-cadinatetraen-9-one	up	C09695	72843-51-7	283.1288478	1.93005	M+H, M+Na	C16H20O3	0	36.7	HMDB0036456	1.4296	1.3144	1.0447	0.01685
N-Acetyllactosamine	down	C00611	32181-59-2	422.1056965	0.935483333	M+Na, M+K	C14H25NO11	0	73.1	HMDB0001542	1.6173	1.5618	0.9557	0.01642
Glutamic acid diethyl ester	up	-	-	186.1125824	1.596333333	M+H-H2O	C9H17NO4	0	37.9	HMDB0252807	1.7509	1.6336	1.0744	0.04069
D-Digitoxose	up	C21045	-	190.1074538	1.93005	M+ACN+H	C6H12O4	0	53.4	HMDB0251279	1.7967	1.6784	1.0644	0.003474
(1S,2S,4R,8R)-p-Menthane-1,2,9-triol	up	-	378254-06-9	440.300414	6.072816667	M+H-2H2O, 2M+ACN+Na, M+ACN+H	C10H20O3	0	34.2	HMDB0039470	1.3915	1.3229	1.0445	0.03817
Mevalonic acid	up	C00418	150-97-0;17817-88-8	190.1074746	2.4326	M+ACN+H	C6H12O4	0	46.8	LMFA01050352;PW_C000152;HMDB0000227	2.0727	1.9226	1.0743	0.001915
Halleridone	up	-	-	196.0969393	2.560616667	M+ACN+H	C8H10O3	0	51	HMDB0302803	1.5971	1.5268	1.0558	0.04419
Val Pro Gln	down	-	-	343.1971853	2.69725	M+H	C15H26N4O5	31.9	0	-	1.3952	1.315	0.9589	0.02663
Penmacric acid	up	-	55297-13-7	446.1516318	2.705216667	2M+ACN+H	C7H10N2O5	0	49.3	HMDB0029436	3.0198	2.7387	1.2527	0.01146
Histidyllysine	down	-	37700-85-9	284.170921	2.737133333	M+H	C12H21N5O3	0	44.2	HMDB0028890	3.0879	2.905	0.7582	0.02765
2-Methylbutylbutyrate	down	-	-	123.1170202	6.4468	M+H-2H2O, M+H-H2O, M+H	C9H18O2	0	31	HMDB0302497	1.2473	1.1769	0.9647	0.02201
9-Deaza-9-(3-thienylmethyl)guanine	up	-	-	279.0911789	2.864483333	M+CH3OH+H	C11H10N4OS	0	30.1	HMDB0247589	1.1265	1.0879	1.0321	0.04535
Procaine	up	C07375	59-46-1	237.1597717	2.91235	M+H	C13H20N2O2	0	32.9	PW_C009196;HMDB0014859	1.641	1.534	1.0479	0.01053
Glucaric acid	up	C00818	87-73-0	252.0727959	2.936316667	M+ACN+H	C6H10O8	0	37	HMDB0000663;LMFA01170108	2.7116	2.5763	1.1912	0.009802
Polygonal	up	-	-	267.1339913	2.992166667	M+2Na-H	C14H22O2	0	37.2	HMDB0256674	1.5524	1.478	1.0573	0.03694
Galactaric acid	up	C00879	526-99-8	252.0727775	3.016166667	M+ACN+H	C6H10O8	0	36.6	LMFA01170107;HMDB0000639	1.9183	1.848	1.0752	0.005083
Indole-3-acetylglutamic acid	up	-	57105-48-3	368.119978	3.016166667	M+ACN+Na	C15H16N2O5	0	68.2	HMDB0038665	1.8858	1.8275	1.0725	0.006131
Tyrosyl-Valine	up	-	-	313.1757937	3.048166667	M+CH3OH+H	C14H20N2O4	0	59.9	HMDB0029118	1.2677	1.2164	1.0428	0.04961
(2R,4S)-1-(Tert-butoxycarbonyl)-4-phenylpyrrolidine-2-carboxylic acid	up	-	-	309.1809003	3.064166667	M+NH4	C16H21NO4	0	56	HMDB0242741	1.9217	1.7761	1.0722	0.002432
Neuromedin B (1-3)	up	-	-	285.15494	3.112166667	M+H-H2O	C12H22N4O5	0	39.2	HMDB0013016	1.4843	1.3804	1.0536	0.01606
Pentoprilat	up	-	-	270.112441	3.128033333	M+H-2H2O	C16H19NO5	0	55.6	HMDB0256291	2.5999	2.3774	1.2295	0.02538
7-Aminoheptanoic acid	up	-	-	329.1811589	3.16	2M+K	C7H15NO2	0	45.9	HMDB0247233	1.709	1.6285	1.0879	0.04065
N-Eicosapentaenoyl Tryptophan	down	-	-	511.2913983	3.281033333	M+Na	C31H40N2O3	0	30.9	HMDB0242081	1.1071	1.0248	0.9766	0.02858
12-Ketolithocholic Acid	up	-	5130-29-0;129012-50-6	355.2629052	7.795416667	M+H-2H2O, M+H, M+H-H2O	C24H38O4	64.1	0	HMDB0000328;HMDB0000330;MJDBDZS0000033	1.2832	1.1946	1.0342	0.02789
17alpha-Methylestradiol	up	C14483	302-76-1	309.1806604	3.608733333	M+Na	C19H26O2	0	39	HMDB0244778	1.2411	1.1754	1.04	0.04652
13-Azaprostanoic acid	down	-	-	350.2436572	3.697216667	M+K	C19H37NO2	0	36.2	HMDB0244503	2.6809	2.5008	0.8297	0.008254
2-(3-Hydroxy-4-methylphenyl)-5-methyl-4-hexen-3-one	up	-	-	236.1644503	3.753083333	M+NH4	C14H18O2	0	31.5	HMDB0037738	1.262	1.1809	1.0368	0.02431
N-Myristoyl Serine	up	-	-	354.2021063	3.777066667	M+K	C17H33NO4	0	32	HMDB0242059	1.0418	0.9893	1.0221	0.01607
Gamma-Glutamyl-S-methylcysteine	down	-	-	229.0642979	3.849083333	M+H-2H2O	C9H16N2O5S	0	42.6	HMDB0031985	1.1546	1.1004	0.9684	0.006042
Midodrine	up	C07890	42794-76-3;133163-28-7	237.1233927	3.8891	M+H-H2O	C12H18N2O4	0	32.3	HMDB0014356	1.3493	1.2523	1.0569	0.03475
Thalictroidine	up	-	248259-06-5	251.1753829	3.905083333	M+NH4	C14H19NO2	0	42	HMDB0034684	1.136	1.0535	1.029	0.02081
Cenisertib	down	-	-	493.2808593	3.905083333	M+ACN+H	C24H30FN7O	0	36.2	HMDB0249799	1.8305	1.726	0.9346	0.03103
Valtrate	down	C09801	18296-44-1	254.1021318	3.96975	M+ACN+H	C10H12O5	0	63.3	HMDB0034493	1.599	1.4682	0.9489	0.0006083
Bisindolylmaleimide IX	up	-	-	458.1656249	4.009766667	M+H	C25H23N5O2S	0	52.5	HMDB0257262	3.6044	3.3626	1.4161	0.004523
Gemcitabine	up	C07650	95058-81-4	327.0868948	4.09045	M+ACN+Na	C9H11F2N3O4	0	59	PW_C008951;HMDB0014584	1.4966	1.3855	1.0641	0.03702
Ingenol mebutate	down	-	-	453.2240304	4.155083333	M+Na	C25H34O6	0	36.9	LMFA07010911;HMDB0253485	1.5756	1.4475	0.9479	0.006953
1,2-Naphthoquinone	up	C14783	524-42-5	159.0441768	4.163083333	M+H	C10H6O2	0	32.4	HMDB0244101	1.5974	1.4918	1.0753	0.005014
Trans-4-Aminocyclohexanecarboxylic acid	up	-	-	309.1805379	4.219533333	2M+Na	C7H13NO2	0	42.8	HMDB0246355	1.5396	1.4581	1.0633	0.02971
Dorsteniol	up	-	80794-85-0	304.1179492	4.25145	M+ACN+H	C14H14O5	0	33.9	HMDB0032838	3.1364	2.8763	1.3105	0.0108
(11E,13Z)-10-Hydroxyoctadeca-11,13-dienoylcarnitine	up	-	-	462.3202959	6.295633333	M+Na, M+2Na-H, M+NH4	C25H45NO5	0	37.9	HMDB0241544	3.2986	3.0513	1.2177	0.0004113
2,4-Dihydroxybenzophenone	up	C14215	131-56-6	232.0968145	4.4918	M+NH4	C13H10O3	45.8	0	HMDB0240715	3.1282	2.8841	1.3579	0.03079
3'-Hydroxyropivacaine	down	C16573	-	308.2329372	4.5078	M+NH4	C17H26N2O2	0	34.5	HMDB0259614	1.1136	1.0378	0.9675	0.03304
(6R,7R)-6-Methoxy-3,7-dimethyl-8-oxo-5-thia-1-azabicyclo[4.2.0]oct-2-ene-2-carboxylic acid	down	-	-	208.0427736	4.524316667	M+H-2H2O	C10H13NO4S	0	52.8	HMDB0258050	1.8888	1.843	0.894	0.03693
CC(=O)Nccccccn1C=CC(=O)C(O)=C1C	down	-	-	571.2905864	4.540316667	2M+K	C14H22N2O3	0	31.2	HMDB0257739	1.9269	1.8758	0.9225	0.002787
Phenylethylmalonamide	up	C07499	7206-76-0	189.1022913	4.5483	M+H-H2O	C11H14N2O2	0	36.8	HMDB0245113	3.2984	3.0549	1.3885	0.007818
Capryloylglycine	down	-	14246-53-8	243.1702007	4.5483	M+ACN+H	C10H19NO3	0	33.5	HMDB0000832	1.4991	1.455	0.956	0.001737
Cis-Melilotoside	up	C05839	2446-60-8	327.1073053	4.588316667	M+H	C15H18O8	0	61.6	HMDB0060077	3.4051	3.1748	1.4054	0.004076
Ro 31-8220	up	-	-	458.1654909	4.588316667	M+H	C25H23N5O2S	64.9	0	-	4.019	3.7411	1.4934	0.003093
Cyclopentolate	up	C06932	512-15-2	309.216524	4.92485	M+NH4	C17H25NO3	0	37.9	HMDB0015114	1.0342	0.9501	1.0285	0.02913
Ibuprofen	down	C01588	15687-27-1	239.164086	5.062033333	M+CH3OH+H	C13H18O2	0	41.1	HMDB0001925;PW_C001284;MJDBOTE0001402	1.5012	1.3743	0.9523	0.007407
Hydroxyprolyl-Isoleucine	up	-	-	283.1076267	5.166716667	M+K	C11H20N2O4	0	41.1	HMDB0028866	4.2849	4.0846	2.363	0.01404
Oripavine	down	C06175	467-04-9	298.1436008	5.215366667	M+H	C18H19NO3	0	64.1	HMDB0030251	1.3646	1.2587	0.9638	0.000907
Lenticin	up	C09213	487-58-1	247.1439945	5.2719	M+H	C14H18N2O2	0	31.1	HMDB0061115	2.4604	2.2822	1.214	0.01157
Prostaglandin B1	up	C00959	13345-51-2	375.190823	5.415866667	M+K	C20H32O4	0	32.9	LMFA03010131;HMDB0002982	1.5214	1.396	1.0549	0.009236
Smyrindioloside	up	-	87592-77-6	442.1705846	5.415866667	M+NH4	C20H24O10	0	48.6	HMDB0039037	3.1436	2.9472	1.318	0.007346
4-Fluoro-L-phenylalanine	up	C11217	-	216.1019661	5.4804	M+CH3OH+H	C9H10FNO2	0	31.3	HMDB0246423	2.6661	2.4574	1.2589	0.03412
DG(i-14:0/18:1(12Z)-2OH(9,10)/0:0)	down	-	-	621.4700264	6.65385	M+NH4, M+Na, M+H, M+H-H2O	C35H66O7	0	77.3	HMDB0298833	1.8879	1.7241	0.9267	0.04145
Galaxolide	down	-	-	534.4265208	5.608416667	2M+NH4	C18H26O	0	33	HMDB0244470	4.1453	3.8738	0.7025	0.0009225
Piperdial	down	C09711	100288-36-6	251.1640762	5.680416667	M+H	C15H22O3	0	64	HMDB0035798	1.1465	1.0735	0.9651	0.04489
2-Methoxyestriol	up	-	-	357.1472873	5.688766667	M+K	C19H26O4	0	30.5	HMDB0245202	1.9488	1.8012	1.0783	8.63E-05
Solavetivone	up	C09737	54878-25-0	257.1284294	5.832766667	M+K	C15H22O	0	53.4	HMDB0035657	1.6324	1.5165	1.0812	0.04854
Cer(d16:1/20:4(6E,8Z,11Z,14Z)+=O(5))	down	-	-	536.4422628	5.936933333	M+H-2H2O	C36H61NO4	0	52.4	HMDB0289860	5.0272	4.6771	0.6276	0.001744
Ginsenoyne J	down	-	141947-41-3	493.3999548	5.976933333	2M+H	C17H26O	0	37.9	HMDB0040373	3.9274	3.6518	0.7266	0.0002989
2-(4-cyclohexylpiperazin-1-yl)-1-(3-methoxyphenyl)ethanol	down	-	-	319.2374619	5.984933333	M+H	C19H30N2O2	44.3	0	-	1.3907	1.3148	0.9618	0.0006691
O-(17-Carboxyheptadecanoyl)carnitine	down	-	-	496.3041647	6.032916667	M+K	C25H47NO6	0	46.5	LMFA07070085;HMDB0240777	1.1348	1.0566	0.9731	0.04762
2-cis,4-trans-xanthoxin	up	C13453	8066/7/7	501.3173456	6.06485	2M+H	C15H22O3	0	36.9	HMDB0304066	1.2007	1.1038	1.0332	0.02722
Docosanamide	down	-	3061-75-4	378.3111883	6.104766667	M+K	C22H45NO	0	55.6	LMFA08010020;HMDB0000583	1.8568	1.7962	0.9265	0.01544
DG(20:5(7Z,9Z,11E,13E,17Z)-3OH(5,6,15)/0:0/i-14:0)	up	-	-	227.1429076	6.255816667	M+2Na+H	C37H62O8	0	34.3	HMDB0298868	1.8643	1.7334	1.095	0.0102
9,10-Epoxy-18-hydroxy-octadecanoic acid	down	C19620	-	347.2788969	6.27175	M+CH3OH+H	C18H34O4	0	47.9	HMDB0302107	1.6589	1.5927	0.9439	0.02294
DG(6 keto-PGF1alpha/15:0/0:0)	down	-	-	669.4911208	6.3354	M+H	C38H68O9	0	38.4	HMDB0295248	1.0262	0.9415	0.9784	0.03441
Antibiotic SB 202742	up	-	83173-24-4	335.2364741	6.3513	M+H-2H2O	C24H34O3	0	83.9	HMDB0041206	1.8327	1.7301	1.0922	0.0364
Tachysterol 3	down	C07711	1173-13-3;17592-07-3	407.3265313	6.359283333	M+Na	C27H44O	0	44.3	HMDB0006500;HMDB0006560	2.0143	1.8692	0.9155	0.01668
4-amino-4-deoxychorismate	down	C11355	-	208.0603903	6.391116667	M+H-H2O	C10H11NO5	0	58.4	HMDB0304170	1.2168	1.1348	0.965	0.04177
N,N,O-Tridesmethyltramadol	down	-	1235568-21-4	443.2878695	6.406966667	2M+H	C13H19NO2	0	52.9	PW_C040589;HMDB0060850	1.8857	1.7375	0.9413	0.01932
1-Propynyl	down	-	-	81.07050871	6.4468	2M+H	C3H4	0	42.5	HMDB0256845	1.0061	0.9386	0.9783	0.01609
7-Dehydrodesmosterol	down	C05107	1715-86-2	405.3113848	6.494616667	M+Na	C27H42O	0	53.5	PW_C001989;HMDB0003896	1.8123	1.6955	0.9342	0.02589
Diisononyl phthalate	up	C15221	28553-12-0	482.3267794	6.622016667	M+ACN+Na	C26H42O4	0	35.3	HMDB0251352	1.4385	1.369	1.0426	0.007968
Hecogenin	up	C08902	467-55-0;115921-09-0	431.3117441	6.68575	M+H	C27H42O4	42.7	0	HMDB0038824;LMST01080014	1.7512	1.607	1.0529	0.001308
9E-Heptadecenoic acid	up	C16536	76261-97-7	286.2738322	6.74925	M+NH4	C17H32O2	0	32.6	LMFA01030289;HMDB0031046	1.6019	1.6044	1.0567	0.007096
Rollinecin A	down	-	177861-02-8	647.4851951	6.757183333	M+Na	C37H68O7	0	50.4	HMDB0030438	1.9462	1.7691	0.9246	0.0271
N-(2-Hydroxyethyl)heptadecanamide	up	-	-	314.3050694	6.94	M+H	C19H39NO2	33.6	0	-	2.464	2.3411	1.1289	0.002126
Beta-tyvelose	up	-	-	190.1074578	1.58835	M+CH3OH+H, M+ACN+H	C6H12O4	0	47.1	HMDB0249152	1.4467	1.3351	1.0363	0.002348
Docosadienoic acid	up	C16533	17735-98-7	354.3363892	7.027516667	M+NH4	C22H40O2	0	39.2	HMDB0061714;HMDB0251556	1.17	1.1904	1.0357	0.04353
Spermidine	up	C00315	124-20-9	146.1651922	7.859283333	M+H	C7H19N3	54.5	0	HMDB0001257;PW_C000971	1.3917	1.2884	1.0489	0.01257
(9R,10S)-dihydroxystearate	up	-	-	348.2874123	6.868433333	M+CH3OH+H	C18H35O4-	0	31.4	HMDB0303981	1.1775	1.1548	1.0323	0.03785
MG(18:1(9Z)/0:0/0:0)[rac]	up	-	-	357.2993985	6.781066667	M+H	C21H40O4	37	0	LMGL01010005	1.1316	1.0729	1.0283	0.02631
2-Furanmethanol	up	C20441	98-00-0	197.0808613	6.510516667	2M+H	C5H6O2	0	48.9	HMDB0013742	2.882	2.7339	1.2469	0.005278
3-beta-Hydroxy-4-beta-methyl-5-alpha-cholest-7-ene-4-alpha-carboxylate	up	C04840	-	409.3422227	6.5026	M+H-2H2O	C29H48O3	0	60.6	HMDB0011662	1.2648	1.1985	1.0354	0.03666
Carboprost	up	C06872	35700-23-3	386.2897648	6.4468	M+NH4	C21H36O5	0	47.2	HMDB0249644	1.426	1.4525	1.042	0.01352
L-Palmitoylcarnitine	up	C02990	2364-67-2	400.3419839	6.422933333	M+H	C23H45NO4	0	55	HMDB0000222;HMDB0240774;LMFA07070079;LMFA07070004;PW_C000147	1.2147	1.2577	1.0322	0.03863
Nuatigenin	up	C04715	6811-35-4	431.3150096	6.3513	M+H	C27H42O4	0	40.2	HMDB0301755;LMST01090001	1.1293	1.0847	1.0271	0.04097
Ent-16b-Kauran-16,19-diol	up	-	-	329.242839	6.279683333	M+Na	C20H34O2	0	30.4	HMDB0302662	2.8075	2.6358	1.1913	0.00366
25-Hydroxy-24-oxocholecalciferol	up	-	-	437.3013438	6.263783333	M+Na	C27H42O3	0	34.9	HMDB0245686	1.1004	1.0283	1.0214	0.007068
7-Ketodeoxycholic Acid	up	-	911-40-0	407.2790723	6.263783333	M+H	C24H38O5	71.5	0	HMDB0000391;MJDBDZS0000043	1.3333	1.2709	1.0392	0.04083
13-Tetradecene-1,3-diyne-6,7-diol	up	-	122855-49-6	482.3293727	6.247883333	2M+ACN+H	C14H20O2	0	56.8	HMDB0039539;LMFA05000589	3.2195	2.9869	1.2282	0.001437
3-Hydroxy-7,12-Diketocholanoic Acid	up	-	-	422.2896555	6.208416667	M+NH4	C24H36O5	72	0	;MJDBDZS0000044	1.9466	1.8485	1.0698	0.001465
24-Methylenecycloartan-3-ol	down	C08830	-	463.388929	6.176533333	M+Na	C31H52O	0	46	HMDB0303481	2.8317	2.7181	0.8071	0.02186
19-Norandrostenedione	up	C14500	734-32-7	317.149433	6.136766667	M+2Na-H	C18H24O2	0	30.9	HMDB0244836	1.2299	1.1372	1.0367	0.03436
2-Hydroxycineol	down	C20326	-	341.2685755	6.128783333	2M+H	C10H18O2	0	41	HMDB0059852	1.2054	1.107	0.9752	0.001489
25-Hydroxyvitamin D3 3-sulfate ester	up	-	-	498.3223783	6.088783333	M+NH4	C27H44O5S	0	35.5	HMDB0245688	2.0227	1.8888	1.1096	0.02993
Isopilocarpinic acid	up	-	-	227.1390546	3.224516667	M+H-H2O, M+H	C11H18N2O3	0	31.7	HMDB0253672	2.1371	1.9843	1.1135	0.02635
18R-hydroxy-5Z,8Z,11Z,14Z,16E-eicosapentaenoic acid	up	C18177	-	336.2530275	6.0569	M+NH4	C20H30O3	0	69.7	HMDB0062222;LMFA03070025	2.373	2.1818	1.0913	0.0003028
Choline Phosphate	down	C00588	107-73-3;3616-04-4	184.0733278	6.040916667	M+H	C5H14NO4P	52.2	0	HMDB0001565	1.4581	1.3558	0.9507	0.02619
Pentadecanedioylcarnitine	up	-	-	438.2849867	6.032916667	M+Na	C22H41NO6	0	64.6	HMDB0241457	1.7837	1.737	1.0625	0.003798
7-[(1R,2R,3R,5S)-3,5-Dihydroxy-2-[(3S)-3-hydroxyoctyl]cyclopentyl]heptanoylcarnitine	down	-	-	502.371704	6.008933333	M+H	C27H51NO7	0	57.7	HMDB0241885	2.0275	1.9446	0.9095	0.02886
Oxfendazole	down	C21882	53716-50-0	316.0749403	5.944933333	M+H	C15H13N3O3S	64.6	0	HMDB0031812;MJDBOTE0001432	2.7919	2.6152	0.8171	0.0158
N-Methyl-L-Proline	down	C22223	475-11-6	147.1130411	5.920933333	M+NH4	C6H11NO2	55	0	HMDB0094696	1.1449	1.1024	0.9639	0.04944
Stercobilin	up	C05793	34217-90-8	595.3479522	5.872933333	M+H	C33H46N4O6	89.1	0	HMDB0240259	1.3262	1.3308	1.037	0.01802
Monobenzone	up	C14244	103-16-2	218.1175726	5.85695	M+NH4	C13H12O2	0	35.1	HMDB0014738	2.3879	2.2348	1.1885	0.04875
Cyclo(Leu-Phe)	up	C20519	-	261.1594885	5.82475	M+H	C15H20N2O2	0	30.5	HMDB0094673	2.3597	2.1788	1.1301	0.000845
Phe Leu	up	-	-	279.1699775	5.712766667	M+H	C15H22N2O3	44.8	0	-	1.6194	1.4935	1.0612	0.04587
5,8-Dihydroxy-1,4-naphthoquinone	up	C01938	475-38-7	232.0604056	5.640416667	M+ACN+H	C10H6O4	0	63	HMDB0255448	1.6138	1.5639	1.0499	0.0006852
7,8-Dihydropteroic acid	down	C00921	2134-76-1	332.1490896	5.608416667	M+NH4	C14H14N6O3	0	44.5	HMDB0001412	1.1649	1.0845	0.9689	0.01985
N-Nervonoyl Glutamine	down	-	-	536.4421847	5.584416667	M+ACN+H	C29H54N2O4	0	81	HMDB0242089	2.7345	2.6387	0.8578	0.01184
Leptophylloside	up	-	53846-51-8	442.1706329	5.5604	M+NH4	C20H24O10	0	67.9	HMDB0030883	3.9856	3.6657	1.4013	0.001681
7a-Hydroxyandrost-4-ene-3,17-dione	up	C05296	62-84-0	325.1754611	5.5364	M+Na	C19H26O3	0	64.7	HMDB0006771	1.6785	1.5626	1.0515	0.0003249
Carvyl acetate	up	-	97-42-7	212.164526	5.5284	M+NH4	C12H18O2	0	30.4	HMDB0038046	1.2961	1.2071	1.0509	0.046
Ginkgolide A	up	C07601	15291-75-5	426.175697	5.5044	M+NH4	C20H24O9	83.5	0	HMDB0036862;LMPR0104540001;MJDBOTE0001317	4.8983	4.5234	1.6084	4.92E-05
Prallethrin	up	C18510	23031-36-9	345.143998	5.391883333	M+2Na-H	C19H24O3	0	39.9	HMDB0256730	2.1663	2.2921	1.196	0.04974
Methylenedioxypyrrolidinohexiophenone	down	-	-	254.1538421	5.359866667	M+H-2H2O	C17H23NO3	0	75.5	HMDB0254386	1.5208	1.4033	0.9564	0.001031
Moschamine	up	-	68573-23-9	394.17573	5.231366667	M+ACN+H	C20H20N2O4	0	34.9	HMDB0032759	1.5488	1.5074	1.069	0.03007
Atipamezole	up	-	-	213.1386608	5.207366667	M+H	C14H16N2	0	49.8	HMDB0248699	2.081	1.8907	1.1035	0.00482
Aminoglutethimide	up	C07617	125-84-8	215.1179377	5.150716667	M+H-H2O	C13H16N2O2	0	78.2	HMDB0014501	2.9902	2.7986	1.3832	0.0372
Genipin	up	C09780	6902-77-8	290.1021371	5.102766667	M+ACN+Na	C11H14O5	0	51.2	HMDB0035830;MJDBOTE0001654	4.8549	4.488	2.9886	0.009617
(2E)-Piperamide-C5:1	up	-	117137-65-2	291.1701498	5.078033333	M+NH4	C16H19NO3	0	36.7	HMDB0038834	1.3494	1.2477	1.0516	0.04409
11-Methoxynoryangonin	up	-	77900-31-3	292.1178157	5.062033333	M+NH4	C15H14O5	0	48.8	HMDB0030754	2.7377	2.539	1.2612	0.04585
N-Ethylnorcotinine	up	-	-	191.1178678	5.03	M+H	C11H14N2O	0	50.6	HMDB0255139	3.0865	2.8428	1.3811	0.007539
Hexadecasphingosine	down	-	-	316.2224432	4.973483333	M+2Na-H	C16H33NO2	0	50.8	LMSP01040008;HMDB0242181	1.1028	1.1229	0.9724	0.006659
N-(2,4-difluorophenyl)-2-(5-methyl-4,5,6,7-tetrahydroindazol-2-yl)acetamide	down	-	-	306.1442609	4.9335	M+H	C16H17F2N3O	55.6	0	-	1.1453	1.0781	0.9652	0.02687
D-Kynurenine	down	C01718	-	191.0815472	4.87685	M+H-H2O	C10H12N2O3	0	37	HMDB0250769	1.0365	0.9637	0.9733	0.01863
Tyrosyl-Proline	up	-	-	311.1596766	4.860833333	M+CH3OH+H	C14H18N2O4	0	59.5	HMDB0029113	1.1587	1.0652	1.0323	0.02118
P-Benzosemiquinone	up	C02389	-	262.1072396	4.828833333	2M+ACN+H	C6H6O2	0	49.8	HMDB0256033	2.8121	2.5521	1.2515	0.007914
N1,N10-Dicoumaroylspermidine	down	-	65715-79-9	438.2386715	4.724316667	M+H	C25H31N3O4	0	51.8	HMDB0033469	1.6144	1.5143	0.9449	0.02929
4-Hydroxyphenylacetylglutamic acid	up	C05595	1029120-37-3	246.0760425	4.692316667	M+H-2H2O	C13H15NO6	0	32.7	HMDB0006061	2.2141	2.0979	1.1245	0.001788
3-Methoxytyramine	up	C05587	554-52-9	352.2227179	4.644316667	2M+NH4	C9H13NO2	0	42.7	PW_C000015;HMDB0000022;HMDB0259535	2.2057	2.0525	1.1145	0.008682
Ammothamnine	up	C10749	16837-52-8	265.1909331	4.604316667	M+H	C15H24N2O2	34.3	0	;MJDBOTE0001475	1.3278	1.2228	1.0397	0.01298
(2S)-2-[[2-(5-methoxyindol-1-yl)acetyl]amino]-4-methylpentanoic acid	up	-	-	319.1651184	4.596316667	M+H	C17H22N2O4	41.1	0	-	2.1295	1.9627	1.1043	0.006506
(E,E)-Trichostachine	up	C10174	25924-78-1	289.1546208	4.5643	M+NH4	C16H17NO3	0	32.5	HMDB0029374	1.3807	1.2755	1.0444	0.006572
Ginsenoyne B	up	-	139035-29-3	295.1443494	4.4918	M+H	C17H23ClO2	0	53	HMDB0039134	2.4532	2.2976	1.1695	0.01207
Ginkgolide J	up	C07604	107438-79-9	442.1706591	4.4758	M+NH4	C20H24O10	0	72.9	LMPR0104540004;HMDB0029605	5.0346	4.6685	1.7567	2.16E-05
(1R,7S,13S,15S)-2,15-Dihydroxy-7-methyl-6-oxabicyclo[11.3.0]hexadeca-3,11-dien-5-one	up	-	-	322.2012839	4.4438	M+ACN+H	C16H24O4	0	77.4	HMDB0242339	1.4362	1.3706	1.0557	0.04601
Cytosine deoxyribonucleoside	down	C00881	951-77-9	472.2191848	4.2921	2M+NH4	C9H13N3O4	0	47	HMDB0250725;HMDB0000014	3.0305	2.82	0.7918	0.01181
16b-Hydroxyestrone	up	C05300	966-06-3	331.1286824	4.25145	M+2Na-H	C18H22O3	0	40.7	HMDB0000313;LMST02010046	1.4986	1.4104	1.0498	0.004034
Domesticoside	up	-	24587-97-1	362.1444495	4.1956	M+NH4	C15H20O9	0	53.5	HMDB0029647	4.9593	4.6897	4.0313	0.01717
Statine	up	-	-	158.1176433	4.171066667	M+H-H2O	C8H17NO3	0	55.5	HMDB0258487	1.0348	0.9581	1.0221	0.003374
Buparlisib	up	-	-	433.1573049	4.155083333	M+Na	C18H21F3N6O2	0	43.4	HMDB0247677	2.5161	2.3386	1.1767	0.01151
1-(3-Hydroxy-2,2,6-trimethyl-3,4-dihydrochromen-4-yl)pyrrolidin-2-one	up	-	-	298.1394769	4.08245	M+Na	C16H21NO3	0	31.5	HMDB0257599	1.456	1.3596	1.0562	0.006779
2-(2-Hydroxy-4-methylphenyl)-3-pentanone	down	-	86843-15-4	234.1488486	3.96975	M+ACN+H	C12H16O2	0	45.4	HMDB0038180	1.4793	1.3626	0.9615	0.0003345
5',8-Dihydroxy-3',4',7-trimethoxyflavan	down	-	133342-96-8	333.1335563	4.018433333	M+H-2H2O, M+H	C18H20O6	0	50.2	HMDB0040308	1.4966	1.381	0.9409	0.03594
Eugenol	up	C10453	97-53-0	182.1177506	3.841083333	M+NH4	C10H12O2	0	39.3	HMDB0005809;MJDBOTE0000375	1.8068	1.7106	1.1021	0.04973
Rutarin	up	C09309	20320-81-4	442.1708023	3.825066667	M+NH4	C20H24O10	0	66.9	HMDB0030884	4.7678	4.4209	1.6949	5.25E-05
Ritalinic Acid	up	-	19395-41-6	220.1332719	4.08245	M+H, M+ACN+H	C13H17NO2	55.6	0	HMDB0042008	1.972	1.8236	1.0956	0.007238
(5R)-5-Hydroxyhexanoylcarnitine	down	-	-	276.1804412	3.79305	M+H	C13H25NO5	0	38.7	HMDB0241666	1.0119	0.9807	0.9768	0.01426
1,4'-Bipiperidine-1'-carboxylic acid	up	C16836	1026078-50-1	213.1596828	3.769066667	M+H	C11H20N2O2	0	30.2	HMDB0060336	1.2406	1.1189	1.0413	0.02624
SENECIPHYLLINE	up	C10391	480-81-9	351.191303	3.624733333	M+NH4	C18H23NO5	0	53.8	HMDB0258231	2.0154	1.8998	1.1244	0.03677
8-Prenylnaringenin	up	C18023	-	363.1217994	4.2921	M+H, M+Na	C20H20O5	0	55.5	HMDB0247465	1.3742	1.279	1.0448	0.01036
Isoetharine	up	C07053	530-08-5	281.1857501	3.520416667	M+ACN+H	C13H21NO3	0	30.1	HMDB0014366	1.6002	1.495	1.0591	0.007231
Epsilon-(gamma-Glutamyl)-L-lysine	down	-	-	258.1447929	3.4962	M+H-H2O	C11H21N3O5	0	64.2	HMDB0257624	1.495	1.3969	0.958	0.001208
Boldenone	up	C14502	846-48-0	309.1807404	3.432216667	M+Na	C19H26O2	0	40.6	HMDB0249339	1.9242	1.7824	1.0698	0.002199
2-Methyl-5-hydroxytryptamine	up	C13665	-	173.1074148	3.4162	M+H-H2O	C11H14N2O	0	53.6	HMDB0245222	2.7938	2.636	1.3225	0.02182
12-Hydroxydodecanoic acid	up	C08317	505-95-3	255.1338314	3.3525	M+K	C12H24O3	0	69.2	HMDB0304547;HMDB0002059	1.0401	0.9598	1.0232	0.005321
5-Methoxytryptamine	up	C05659	608-07-1	191.1178933	3.3525	M+H	C11H14N2O	41.6	0	HMDB0004095;MJDBOTE0000675	1.6997	1.5753	1.0701	0.01353
Queuine	down	C01449	72496-59-4	319.151373	3.320766667	M+ACN+H	C12H15N5O3	0	42.5	HMDB0001495	1.4134	1.3009	0.9685	0.001435
N,N,O-Tridesmethylvenlafaxine	up	-	149289-29-2	299.170718	3.289016667	M+ACN+Na	C14H21NO2	0	35.9	HMDB0061345;PW_C040613	2.0032	1.8174	1.0958	0.009876
Pyridine N-oxide glucuronide	up	-	-	305.1130359	3.281033333	M+CH3OH+H	C11H14NO7+	0	50	HMDB0061177	3.0887	2.8642	1.2803	0.02048
Fexinidazole	up	-	-	312.1008329	3.240516667	M+CH3OH+H	C12H13N3O3S	0	36.9	HMDB0252240	1.5323	1.4476	1.0686	0.04388
Tryptamine	up	C00398	61-54-1	178.1339533	3.224516667	M+NH4	C10H12N2	0	51.3	HMDB0000303;PW_C000207;MJDBOTE0000393	3.2246	2.9744	1.4812	0.04012
Tryptophol	up	C00955	526-55-6	203.1179697	3.208533333	M+ACN+H	C10H11NO	0	64.8	HMDB0003447;MJDBOTE0000453	2.099	1.9543	1.1514	0.02238
20-Carboxyleukotriene B4	up	C05950	80434-82-8	389.1917083	3.200533333	M+Na	C20H30O6	0	65.5	HMDB0245560;HMDB0012641;HMDB0006059	1.922	1.7598	1.1168	0.04353
Dopamine	up	C03758	62-31-7;51-61-6	154.0863131	3.200533333	M+H	C8H11NO2	46.1	0	HMDB0000073;PW_C000052;MJDBSJD0000070	1.4275	1.3041	1.0493	0.01653
19-Hydroxyandrost-4-ene-3,17-dione	up	C05290	510-64-5	325.1757979	3.192566667	M+Na	C19H26O3	0	42.6	HMDB0003955;PW_C002016;LMST02020067	2.0306	1.8758	1.0789	0.002773
Epsilon-Maleimido-lysine	down	-	-	206.0925946	3.144	M+H-2H2O	C10H15N3O4	0	36.5	HMDB0251891	1.1446	1.0858	0.9613	0.03168
N-[2-(5-Methoxy-3H-indol-3-yl)ethyl]acetamide	up	-	-	296.1352342	3.136016667	M+ACN+Na	C13H16N2O2	0	46.5	HMDB0245620	2.1234	1.9673	1.1024	0.01459
5-(Aziridin-1-yl)-3-(hydroxymethyl)-2-(3-hydroxyprop-1-enyl)-1-methylindole-4,7-dione	up	-	-	321.1449482	3.064166667	M+CH3OH+H	C15H16N2O4	0	63.7	HMDB0247811	1.3095	1.2167	1.0394	0.008501
Kukoamine D	up	C17618	-	513.3074194	3.040166667	M+H-H2O	C28H42N4O6	0	66	HMDB0060527	1.1257	1.1633	1.0284	0.04039
3-[3-(2-methoxyphenyl)-1,2-oxazol-4-yl]propanoic acid	up	-	-	230.0811271	4.820833333	M+H-H2O, M+H	C13H13NO4	48.6	0	-	2.3006	2.0601	1.1607	0.03317
Fenvalerate	up	C10988	51630-58-1	384.1147824	2.936316667	M+H-2H2O	C25H22ClNO3	0	52.3	HMDB0031791	2.9733	2.8275	1.1807	0.0009869
12S-HHT	up	C20388	54397-84-1	325.1757447	2.888483333	M+2Na-H	C17H28O3	0	74.6	HMDB0012535	1.8457	1.7145	1.0643	0.01558
Swainsonine	up	C10173	72741-87-8	174.112532	2.848633333	M+H	C8H15NO3	81.1	0	-	1.8438	1.7159	1.0873	0.0208
L-Proline, 1-(1-L-leucyl-L-prolyl)-	down	-	-	308.1966901	2.83265	M+H-H2O	C16H27N3O4	0	52.9	HMDB0253022	2.4527	2.31	0.8748	0.03652
Norvaline	up	C01799	760-78-1	100.0762328	2.83265	M+H-H2O	C5H11NO2	0	39.7	HMDB0013716;MJDBOTE0000679	1.9892	1.8456	1.0765	0.01475
2,3,4,5-Tetrahydro-2-pyridinecarboxylic acid	up	C00450	73980-78-6	255.1338942	2.816966667	2M+H	C6H9NO2	0	45.8	HMDB0012130	1.5635	1.4737	1.0587	0.03533
2,6-Pyridinedicarboxylic Acid	down	-	499-83-2	168.0290907	2.808966667	M+H	C7H5NO4	65	0	HMDB0033161	2.0438	1.8724	0.902	0.03826
3,11,12-Trihydroxy-1(10)-spirovetiven-2-one	down	-	84321-96-0	269.1746833	5.05405	M+H-2H2O, M+H	C15H24O4	0	66.6	HMDB0038154	1.7974	1.6556	0.9424	0.001369
N-(Dimethylamino)methylene-9-((2-hydroxy-1-(hydroxymethyl)ethoxy)methyl)guanine	up	-	-	275.1238881	2.784966667	M+H-2H2O	C12H18N6O4	0	34.6	HMDB0247659	3.0974	2.895	1.2075	0.0003681
16-Ketoestradiol	up	C14383	566-75-6	309.1447571	2.768983333	M+Na	C18H22O3	0	48.6	HMDB0000406;LMST02010047	1.3983	1.3265	1.0389	0.00285
Methylphenidate	down	C07196	113-45-1	234.1488961	5.1267	M+H-H2O, M+H	C14H19NO2	0	50.6	HMDB0014566	1.4525	1.3653	0.9578	0.01395
Glycyl-Histidine	down	-	-	195.0878094	2.753066667	M+H-H2O	C8H12N4O3	0	38.4	HMDB0028843	1.1179	1.0307	0.9672	0.03048
3-Hydroxykynurenamine	up	C05636	-	181.0972444	2.753066667	M+H	C9H12N2O2	0	35.2	HMDB0060281	1.7359	1.6256	1.0753	0.03522
4-Hydroxypenbutolol	down	-	-	371.2288384	2.729133333	M+ACN+Na	C18H29NO3	0	31.8	HMDB0246463	1.3633	1.2429	0.9523	0.04469
(3R)-3,5-dihydroxy-3-methylpentanoylcarnitine	up	-	-	256.1542844	4.684316667	M+H-2H2O, M+K	C13H25NO6	0	54.9	HMDB0241031	1.2214	1.1319	1.0353	0.01411
Aspartylhydroxyproline	up	-	106414-01-1	288.1186765	2.600966667	M+ACN+H	C9H14N2O6	0	33.2	HMDB0011160	1.6826	1.547	1.059	0.006359
D-Ornithine	up	C00515	348-66-3	174.1238104	2.576616667	M+ACN+H	C5H12N2O2	0	39.9	HMDB0003374;PW_C001864	1.8643	1.7549	1.0682	0.01732
Pilocarpine	down	C07474	92-13-7;54-71-7	226.1549699	2.568633333	M+NH4	C11H16N2O2	80	0	HMDB0015217;MJDBOTE0001565	1.4841	1.3704	0.9549	0.01066
Oxonol	up	-	-	154.0863225	2.568633333	M+NH4	C8H8O2	0	32.3	HMDB0256000	1.246	1.168	1.0397	0.04497
4-Hydroxy-3-methyl-2-(2-propynyl)-2-cyclopentene-1-one	up	-	-	192.1019471	2.544616667	M+ACN+H	C9H10O2	0	51.2	HMDB0246651	1.5347	1.4157	1.0571	0.02745
Clitocine	up	-	105798-74-1	252.0727226	2.536616667	M+H-2H2O	C9H13N5O6	0	54	HMDB0033718	1.8349	1.7795	1.0724	0.004074
(9Z,11E,13E,15Z)-4-Oxo-9,11,13,15-octadecatetraenoic acid	up	-	17699-21-7	354.2020638	1.946016667	M+ACN+Na	C18H26O3	0	30.8	HMDB0031098	1.8358	1.6742	1.0812	0.01088
Eugenin	up	C20210	480-34-2	224.0917383	1.787666667	M+NH4	C11H10O4	0	30.9	HMDB0036627	1.3674	1.2532	1.0364	0.00652
Racemetirosine	up	C07921	672-87-7	178.0863118	1.787666667	M+H-H2O	C10H13NO3	0	50.6	HMDB0247174;HMDB0014903	1.9002	1.749	1.1079	0.04349
N-Acetyl-b-glucosaminylamine	down	C01239	-	262.1394267	1.364883333	M+ACN+H	C8H16N2O5	0	65.7	HMDB0001104	1.0088	0.9396	0.9806	0.02212
Shikimic acid	down	C00493	138-59-0	207.0863992	1.2934	M+CH3OH+H	C7H10O5	0	56.4	HMDB0003070	2.9583	2.7407	0.8034	0.008822
(3-ethyl-3-hydroxy-7-azaspiro[3.5]nonan-7-yl)-thiophen-2-ylmethanone	up	-	-	280.1390331	1.277483333	M+H	C15H21NO2S	79	0	-	2.089	1.9511	1.1077	0.03588
Nomega-Acetylhistamine	down	C05135	673-49-4	154.0975518	1.2617	M+H	C7H11N3O	68.8	0	HMDB0013253	2.8247	2.657	0.8288	0.03513
Pipecolic Acid	up	C00408	3105-95-1;535-75-1	130.0864563	1.03865	M+H	C6H11NO2	67.4	0	HMDB0000716;HMDB0000070;MJDBOTE0000664	1.7829	1.6387	1.0515	0.008285
7alpha-hydroxy-3-oxochol-4-en-24-oic Acid	up	-	14772-95-3	371.2578578	6.3513	M+H-H2O, M+H, M+NH4, M+Na, 2M+Na	C24H36O4	0	72.5	LMST04010239;HMDB0062744	1.2212	1.158	1.0273	0.03874
2,3-Quinolinedicarboxylic acid	up	-	-	218.0447811	5.640416667	M+H-H2O, M+H	C11H7NO4	37.9	0	-	1.6117	1.5706	1.0583	0.001731
16-Nitroxystearate	down	-	-	403.3529493	6.15265	M+NH4	C22H43NO4	0	47.1	HMDB0246923	1.1689	1.0921	0.9669	0.04628
Lovastatin	up	C07074	75330-75-5	369.2419304	6.19245	M+H-2H2O, M+H	C24H36O5	0	64	HMDB0248085;PW_C008769;HMDB0014372;MJDBOTE0001458	1.315	1.2355	1.0346	0.03303
Sclareol	up	C09183	515-03-7	326.305073	6.8605	M+H, M+NH4	C20H36O2	0	76.4	LMPR0104030010;HMDB0036827;MJDBOTE0001479	1.064	1.0202	1.0201	0.02575
PE(P-18:0/0:0)	down	-	174062-73-8	466.3292501	7.051483333	M+H, M+Na	C23H48NO6P	42.1	0	LMGP02070002;HMDB0240598	2.0921	1.9065	0.9013	0.04281
Corey PG-Lactone Diol	up	-	-	269.1746597	4.203583333	M+H, M+2Na-H, M+H-H2O	C15H24O4	49.4	0	-	1.0761	1.0866	1.0294	0.04233
11b-Hydroxyandrost-4-ene-3,17-dione	up	C05284	382-44-5	325.1754295	4.84485	M+Na	C19H26O3	0	58.6	PW_C002924;HMDB0006773	1.5581	1.4416	1.0507	0.009894
4alpha-carboxy-4beta-methyl-5alpha-cholesta-8,24-dien-3beta-ol	down	C15808	-	926.7194171	6.279683333	2M+ACN+H	C29H46O3	0	83.9	HMDB0001181;HMDB0006927;HMDB0062383;HMDB0304191	4.0051	3.7337	0.7448	0.002157
9,10-Epoxyoctadecanoic acid	down	C19418	154966-80-0	297.2422338	6.3354	M+H-2H2O, M+Na, M+ACN+H, M+NH4, M+H, M+H-H2O	C18H34O4	0	42.6	HMDB0061650;LMFA02000326;HMDB0247617	1.0731	0.9843	0.981	0.03583
Cortisone	up	C00762	50-04-4;53-06-5	343.186852	2.753066667	M+H-H2O	C21H28O5	0	41.3	PW_C001708;HMDB0002802;HMDB0015459;LMST02030090;HMDB0243633;MJDBOTE0001112	1.1356	1.0477	1.0265	0.02588
Estrone	up	C00468	53-16-7;481-97-0	293.1515958	3.256516667	M+Na	C18H22O2	0	37.4	HMDB0001425;HMDB0000145;LMST02010004;PW_C000094;MJDBOTE0000769	1.6853	1.5479	1.0665	0.009638
Ethyl icosapentate	down	C13364	86227-47-6;73310-10-8	363.2887544	6.979716667	M+CH3OH+H	C22H34O2	0	34.7	HMDB0039530;LMFA07010877	1.251	1.1861	0.9583	0.04922
Indole-3-Carboxaldehyde	up	C08493	487-89-8;58-63-9;87-51-4	146.0601031	5.319883333	M+H	C9H7NO	96.2	0	HMDB0000197;HMDB0000195;HMDB0029737;MJDBSJD0000088	1.3152	1.2339	1.0349	0.04429
N'-Formylkynurenine	up	C02700	1022-31-7	269.113117	3.232533333	M+CH3OH+H	C11H12N2O4	0	42.3	HMDB0060485;PW_C000935;HMDB0001200	1.2629	1.1741	1.0348	0.003173
Norlaudanosoline	up	C02916	57073-15-1;4747-99-3	305.1493307	4.9335	M+NH4	C16H17NO4	0	37.3	HMDB0012486	1.2491	1.1544	1.0361	0.006364
Propoxyphene	down	C07406	58-08-2;469-62-5	403.2369374	6.637933333	M+ACN+Na	C22H29NO2	0	41.5	HMDB0014785;HMDB0001847;PW_C009130;HMDB0253915	1.5751	1.4974	0.9458	0.02908
Styrene	up	C07083	100-42-5	105.0703711	3.000166667	M+H, M+NH4	C8H8	67.3	0	HMDB0034240	1.0614	1	1.0286	0.02668
