# Supplementary material for: Ginkgo biloba Extract Drives Gut Flora and Microbial Metabolism Variation in a Mouse Model of Alzheimer’s Disease
Source: Pharmaceutics. 2023 Dec 8;15(12):2746. doi: 10.3390/pharmaceutics15122746 (PMC10747232; doi:10.3390/pharmaceutics15122746)
Supplement: Supplementary file 1 [file pharmaceutics-15-02746-s001.zip › Table S4 Correlation between gut microbiotas and metabolites.xls]

## Sheet: Sheet1
Metabolite	g__Bifidobacterium	g__Limosilactobacillus	g__unclassified_f__Atopobiaceae	g__Candidatus_Homeothermus	g__Desulfovibrio	g__Parvibacter	g__unclassified_f__Myoviridae	g__Oscillibacter	g__unclassified_f__Podoviridae	g__unclassified_f__Ruminococcaceae	g__unclassified_f__Eggerthellaceae	g__unclassified_f__Lactobacillaceae	g__unclassified_f__Erysipelotrichaceae	g__Neglectibacter	g__Eggerthella	g__Olsenella	g__Gordonibacter	g__Parasutterella	g__Erysipelatoclostridium	g__unclassified_c__Coriobacteriia	g__Candidatus_Amulumruptor	g__unclassified_d__Viruses	g__Bacillus	g__Adlercreutzia	g__Prevotella	g__Turicibacter	g__unclassified_f__Coriobacteriaceae	g__Eubacterium	g__Akkermansia	g__Heminiphilus
Malic Acid	0.2867	-0.7084	-0.5579	0.5663	0.312	-0.6556	0.1289	0.0541	-0.5592	-0.0091	-0.51	-0.6986	0.4414	0.1434	-0.3836	-0.3157	-0.4744	0.5035	0.4546	-0.4892	0.5457	0.7579	0.3564	-0.5824	0.2705	-0.7089	-0.6135	0.1147	0.407	0.5522
9(S)-HpODE	-0.0659	-0.7472	-0.7888	0.4651	-0.0405	-0.741	0.4197	-0.1222	-0.6116	-0.342	-0.7073	-0.7816	0.2235	-0.1993	-0.5859	-0.4757	-0.6639	0.646	0.1812	-0.6862	0.4091	0.2766	-0.0208	-0.8148	0.6796	-0.7557	-0.714	-0.0493	0.276	0.8176
Indole-3-Carboxaldehyde	-0.2802	-0.5738	-0.7172	0.2029	0.1678	-0.6948	0.4476	0.0223	-0.3575	-0.204	-0.6621	-0.4843	0.2513	-0.0536	-0.5268	-0.222	-0.6394	0.4405	0.0338	-0.6486	0.11	0.4364	0.345	-0.6488	0.7663	-0.6245	-0.6041	-0.0103	0.453	0.7091
Sclareol	0.2952	-0.3403	-0.4614	0.3778	0.7361	-0.6042	0.0567	-0.1464	-0.1034	-0.5135	-0.5211	-0.1348	0.7905	-0.249	-0.5151	-0.4567	-0.5259	0.4682	0.5257	-0.5282	0.3656	0.4759	0.1828	-0.0761	-0.0145	-0.5165	-0.5528	-0.3243	0.6489	0.4055
7-Ketodeoxycholic Acid	0.096	-0.3619	-0.5376	0.19	0.7931	-0.6005	0.1137	-0.1972	-0.1755	-0.6985	-0.5608	-0.0907	0.825	-0.4593	-0.5887	-0.4808	-0.565	0.3981	0.3955	-0.5789	0.1471	0.1054	0.0639	-0.1825	0.0522	-0.4932	-0.6037	-0.4909	0.575	0.4369
25-Hydroxy-24-oxocholecalciferol	0.1281	-0.5905	-0.8293	0.4057	0.683	-0.8257	0.208	-0.5017	-0.3915	-0.7796	-0.8831	-0.3747	0.8229	-0.7023	-0.8663	-0.3684	-0.8904	0.5898	0.4981	-0.8967	0.3637	-0.0013	-0.0424	-0.4856	0.2383	-0.6642	-0.8328	-0.7247	0.6757	0.6171
L-Palmitoylcarnitine	0.5652	-0.4577	-0.5279	0.6543	0.5244	-0.6015	0.1039	-0.395	-0.3307	-0.7751	-0.6222	-0.3908	0.8122	-0.7203	-0.6006	-0.4832	-0.6155	0.6986	0.7317	-0.6308	0.6794	-0.0656	-0.2978	-0.2486	-0.0226	-0.5689	-0.6252	-0.612	0.5436	0.5276
7alpha-hydroxy-3-oxochol-4-en-24-oic Acid	-0.179	-0.4682	-0.705	0.0926	0.6066	-0.6703	0.3863	-0.1629	-0.2792	-0.6764	-0.6836	-0.2122	0.6611	-0.5061	-0.6576	-0.3618	-0.6793	0.3698	0.2036	-0.6983	-0.0096	-0.014	0.1122	-0.454	0.4488	-0.5467	-0.6676	-0.4494	0.5842	0.6147
Nuatigenin	-0.265	-0.4859	-0.7742	0.1073	0.4431	-0.6999	0.5192	-0.2167	-0.2745	-0.6109	-0.7428	-0.2627	0.517	-0.4562	-0.7033	-0.3031	-0.7404	0.3379	0.1397	-0.7519	-0.0181	0.0735	0.1249	-0.5252	0.5864	-0.5528	-0.6839	-0.387	0.6177	0.6559
Lovastatin	-0.1475	-0.473	-0.6971	0.0655	0.7338	-0.698	0.2672	-0.2319	-0.2651	-0.6254	-0.6798	-0.1619	0.7088	-0.3847	-0.6871	-0.4023	-0.6855	0.2539	0.2408	-0.6962	-0.0348	0.1602	0.2223	-0.3969	0.2435	-0.5477	-0.6858	-0.4346	0.6054	0.4793
N-OCTANOYL-L-HOMOSERINE LACTONE	-0.0665	-0.5345	-0.6567	0.1308	0.6968	-0.6935	0.3534	-0.0321	-0.3255	-0.5854	-0.6122	-0.257	0.7166	-0.2764	-0.5786	-0.5162	-0.5995	0.2814	0.2877	-0.6228	0.0183	0.2777	0.2889	-0.4444	0.3048	-0.6203	-0.6649	-0.2365	0.5984	0.56
12S-HHT	-0.3153	-0.5407	-0.8221	0.2199	0.2661	-0.7806	0.4205	-0.1326	-0.3052	-0.5524	-0.7875	-0.4123	0.4117	-0.3603	-0.7062	-0.4157	-0.7694	0.6712	0.0535	-0.7818	0.1508	0.1882	0.0651	-0.5859	0.7809	-0.6655	-0.7204	-0.2962	0.4813	0.8401
Procaine	-0.1354	-0.5355	-0.8382	0.2909	0.4138	-0.7773	0.5602	-0.2541	-0.3036	-0.745	-0.8232	-0.3589	0.5978	-0.5797	-0.7737	-0.4257	-0.8137	0.5643	0.265	-0.8288	0.1863	0.0722	-0.0248	-0.537	0.6428	-0.6481	-0.7654	-0.4494	0.6766	0.8073
D-Ornithine	-0.2304	-0.5205	-0.8133	0.2117	0.377	-0.7396	0.5667	-0.1856	-0.2968	-0.6463	-0.7695	-0.34	0.52	-0.4645	-0.7239	-0.392	-0.758	0.4905	0.1728	-0.7733	0.0958	0.1338	0.0393	-0.5457	0.6769	-0.6161	-0.7316	-0.3548	0.6298	0.7805
3beta-Hydroxy-17-(1H-imidazol-1-yl)androsta-5,16-diene	-0.175	-0.3545	-0.7012	0.3156	0.0683	-0.6262	0.7503	-0.1429	-0.0905	-0.5329	-0.6795	-0.2829	0.2924	-0.3532	-0.6148	-0.3313	-0.6699	0.4949	0.1601	-0.6728	0.1963	0.3235	-0.0234	-0.3845	0.795	-0.5106	-0.5818	-0.1663	0.6885	0.7902
Pipecolic Acid	0.0906	-0.5781	-0.8113	0.589	0.0676	-0.785	0.7544	-0.2111	-0.3036	-0.5582	-0.8195	-0.5626	0.3923	-0.4005	-0.69	-0.4166	-0.7993	0.6342	0.3999	-0.8059	0.4838	0.4136	0.0042	-0.5733	0.7608	-0.7124	-0.7085	-0.1659	0.751	0.8845
N-Eicosapentaenoyl Tryptophan	-0.5511	0.6726	0.684	-0.7733	-0.2822	0.61	-0.5405	0.3945	0.5955	0.5318	0.6868	0.683	-0.6391	0.6573	0.6214	0.1752	0.6676	-0.4859	-0.7882	0.688	-0.6978	-0.056	0.2269	0.6009	-0.2637	0.6115	0.7255	0.4407	-0.7058	-0.6446
N-Acetyllactosamine	-0.5862	0.6085	0.7172	-0.7496	-0.4052	0.7287	-0.4858	0.5464	0.4384	0.837	0.7863	0.5359	-0.7545	0.7449	0.75	0.5316	0.7811	-0.5023	-0.8281	0.7927	-0.6829	-0.0755	0.2558	0.45	-0.0749	0.6732	0.7511	0.5348	-0.7587	-0.5936
Galbeta1-3GIcNAcbeta	-0.3416	0.7294	0.8699	-0.6758	-0.3203	0.8199	-0.6028	0.4966	0.5463	0.7151	0.8763	0.6523	-0.6386	0.6249	0.8193	0.462	0.8637	-0.4958	-0.6646	0.8764	-0.5725	-0.1898	0.1412	0.6606	-0.3381	0.7489	0.8497	0.439	-0.7551	-0.7201
Isodeoxycholic acid	-0.6862	0.6333	0.5499	-0.9108	-0.0523	0.5866	-0.3266	0.2973	0.5489	0.4888	0.6023	0.7723	-0.4964	0.5316	0.4824	0.3968	0.5687	-0.7446	-0.7661	0.5886	-0.9224	-0.1166	0.3075	0.5199	-0.2203	0.6611	0.6011	0.279	-0.4551	-0.661
P-Hydroxyphenethyl trans-ferulate	-0.3791	0.6764	0.7949	-0.8542	-0.022	0.7983	-0.5543	0.3203	0.4579	0.527	0.8216	0.759	-0.4415	0.443	0.6952	0.4587	0.7937	-0.8312	-0.6056	0.8018	-0.8163	-0.4158	0.1743	0.6023	-0.573	0.7798	0.7609	0.2305	-0.6552	-0.8801
Pentadecanoic Acid	-0.1285	0.5019	0.7194	-0.4295	-0.5788	0.7328	-0.3576	0.2263	0.2838	0.7365	0.7218	0.3306	-0.7695	0.5349	0.7073	0.512	0.7114	-0.649	-0.4664	0.7282	-0.3738	-0.2026	0.0697	0.3628	-0.3654	0.6436	0.7502	0.4607	-0.6871	-0.7283
9,10-Epoxyoctadecanoic acid	0.272	0.5096	0.783	-0.2333	-0.2739	0.7635	-0.1884	0.253	0.2952	0.4753	0.8057	0.4037	-0.3883	0.4008	0.7134	0.2562	0.7992	-0.7256	-0.0532	0.8005	-0.2186	-0.0878	-0.066	0.5543	-0.6749	0.6165	0.6801	0.4342	-0.3931	-0.7303
Cenisertib	0.1711	0.6051	0.783	-0.2071	-0.3847	0.7729	-0.4262	0.1907	0.3737	0.4143	0.7686	0.4245	-0.4446	0.2425	0.6686	0.2964	0.7616	-0.332	-0.184	0.7671	-0.0986	-0.3238	-0.3272	0.6304	-0.5403	0.651	0.686	0.2224	-0.5745	-0.6125
Prednisolone hemisuccinate	-0.1636	0.8635	0.6692	-0.5011	-0.2311	0.7456	-0.0077	0.0361	0.7721	0.1481	0.5996	0.8636	-0.3861	-0.031	0.4668	0.5162	0.5517	-0.5875	-0.3268	0.578	-0.5014	-0.4529	-0.2215	0.8144	-0.2794	0.8215	0.698	-0.0297	-0.1361	-0.6026
Brincidofovir	0.031	0.7996	0.797	-0.4495	-0.1693	0.8125	-0.4168	-0.0093	0.6097	0.2677	0.727	0.7667	-0.3618	0.0773	0.5654	0.4416	0.6844	-0.594	-0.2471	0.707	-0.3752	-0.4928	-0.2682	0.8228	-0.6779	0.824	0.7367	-0.0296	-0.4183	-0.8142
3,3'-Dihydroxy-4',5,7-trimethoxyflavan	-0.0749	0.7715	0.782	-0.5029	-0.3234	0.8569	-0.1993	0.1112	0.5532	0.2897	0.7396	0.7	-0.4708	0.019	0.6296	0.5494	0.7087	-0.6325	-0.3414	0.7207	-0.4682	-0.6602	-0.2657	0.6809	-0.4174	0.8361	0.7757	0.0414	-0.4343	-0.7068
5-Hydroxy-6-methoxy-1h-indole-2-carboxylic acid	0.2154	0.5863	0.6381	-0.2422	-0.128	0.6178	-0.4266	-0.1654	0.4256	0.243	0.5092	0.532	-0.2651	-0.0276	0.4229	0.4825	0.4653	-0.4967	-0.0531	0.4925	-0.159	-0.4664	-0.1693	0.6101	-0.6773	0.6425	0.5982	-0.1342	-0.3126	-0.7533
N,N,O-Tridesmethyltramadol	-0.0824	0.5535	0.6834	-0.5081	-0.0744	0.6288	-0.7505	0.0108	0.3677	0.5331	0.6049	0.544	-0.3971	0.3267	0.524	0.5194	0.5661	-0.5594	-0.3591	0.5935	-0.3932	-0.3348	0.1042	0.54	-0.6897	0.6478	0.6467	0.0338	-0.6025	-0.8661
(2Z,4'Z)-2-(5-Methylthio-4-penten-2-ynylidene)-1,6-dioxaspiro[4.4]non-3-ene	0.048	0.6009	0.7606	-0.4537	-0.1164	0.7006	-0.6389	0.0676	0.3926	0.3732	0.6753	0.5633	-0.3504	0.1874	0.5961	0.3942	0.6451	-0.5416	-0.2725	0.6609	-0.3459	-0.5014	-0.0505	0.6003	-0.7123	0.668	0.7047	0.0377	-0.5999	-0.8294
